# Supplementary material for: Development of an AI model for DILI-level prediction using liver organoid brightfield images
Source: Commun Biol. 2025 Jun 7;8:886. doi: 10.1038/s42003-025-08205-6 (PMC12145446; doi:10.1038/s42003-025-08205-6)
Supplement: Supplementary file 4 — Supplementary Data 1 [file 42003_2025_8205_MOESM4_ESM.xlsx]

## Sheet: Figure2
ORGANOID-Chlorphenamine-ALB inhibition			ORGANOID-Simvastatin- ALB inhibition			ORGANOID-Gefitinib- ALB inhibition
0*Cmax	10*Cmax		0*Cmax	10*Cmax		0*Cmax	10*Cmax
12	1		17	25		17	45
-2	9		0	20		0	36
-10	1		-17	23		-17	36
ORGANOID-Chlorphenamine-ATP inhibition			ORGANOID-Simvastatin- ATP inhibition			ORGANOID-Gefitinib- ATP inhibition
0*Cmax	10*Cmax		0*Cmax	10*Cmax		0*Cmax	10*Cmax
10	13		1	44		-1	95
-1	9		0	25		0	92
-9	-14		-1	42		1	94
