# Supplementary material for: Development of an AI model for DILI-level prediction using liver organoid brightfield images
Source: Commun Biol. 2025 Jun 7;8:886. doi: 10.1038/s42003-025-08205-6 (PMC12145446; doi:10.1038/s42003-025-08205-6)
Supplement: Supplementary file 5 — Supplementary Data 2 [file 42003_2025_8205_MOESM5_ESM.xlsx]

## Sheet: Figure3
HEPG2 3D-Hydrocortisone- ALB inhibition			HEPG2 3D-Cyclophosphamide-ALB inhibition			HEPG2 3D-Trovafloxacin- ALB inhibition
0*Cmax	10*Cmax		0*Cmax	10*Cmax		0*Cmax	10*Cmax
7	-33		-12	90		25	28
3	-30		0	54		-27	76
-11	-26		13	78		3	63
HEPG2 3D-Hydrocortisone- ATP inhibition			HEPG2 3D-Cyclophosphamide-ATP inhibition			HEPG2 3D-Trovafloxacin- ATP inhibition
0*Cmax	10*Cmax		0*Cmax	10*Cmax		0*Cmax	10*Cmax
0	-17		-8	36		2	52
4	-20		-4	26		1	52
-4	-30		11	38		-3	58
