# Supplementary material for: Development of an AI model for DILI-level prediction using liver organoid brightfield images
Source: Commun Biol. 2025 Jun 7;8:886. doi: 10.1038/s42003-025-08205-6 (PMC12145446; doi:10.1038/s42003-025-08205-6)
Supplement: Supplementary file 6 — Supplementary Data 3 [file 42003_2025_8205_MOESM6_ESM.xlsx]

## Sheet: Figure5
2-△△CT	HepG2 spheroid	Liver organoids
CYP3A4	0.941636	1.63207
	0.991386	2.21026
	1.07121	1.57562
CYP1A2	0.943135	75.8905
	1.01918	114.11
	1.04034	77.1292
CYP2D6	1.03551	5.90098
	0.881725	5.03717
	1.09525	3.98226
CYP2E1	0.877636	11.9225
	1.08491	8.53024
	1.05025	12.0603
CYP2C9	0.880505	8.09411
	1.14662	7.67979
	0.990484	8.84997
CYP2C19	1.36107	11.4405
	0.603488	8.83396
	1.21745	7.15584
