# Supplementary material for: Development of an AI model for DILI-level prediction using liver organoid brightfield images
Source: Commun Biol. 2025 Jun 7;8:886. doi: 10.1038/s42003-025-08205-6 (PMC12145446; doi:10.1038/s42003-025-08205-6)
Supplement: Supplementary file 7 — Supplementary Data 4 [file 42003_2025_8205_MOESM7_ESM.xlsx]

## Sheet: organoids_index
sample id	image name	z index	time index	dili class
organ_0009_0001_A2_isoniazide_0	2d29ae2c05e3202cc2d3d6832eff40ef.tiff	0	0	0
organ_0009_0001_A2_isoniazide_0	a00def3b721e1721df2131699c9e9ee8.tiff	1	0	0
organ_0009_0001_A2_isoniazide_0	c082a5acdee95eea5814c44078a11838.tiff	2	0	0
organ_0009_0001_A2_isoniazide_0	0ef53c4e0e20330c8d7a777dd5a4d78e.tiff	3	0	0
organ_0009_0001_A2_isoniazide_0	98ae947d0763b4afa13bd55557466686.tiff	4	0	0
organ_0009_0001_A2_isoniazide_0	108f8511614ebc722e3d9f867228cb61.tiff	5	0	0
organ_0009_0001_A2_isoniazide_0	7c4b46984e8325751f2df7df274fe639.tiff	6	0	0
organ_0009_0001_A2_isoniazide_0	d20600a237a04aa304840813f9340c59.tiff	7	0	0
organ_0009_0001_A2_isoniazide_0	657011341a6b9a0947767fb0ea7f6692.tiff	8	0	0
organ_0009_0001_A2_isoniazide_0	d09fcad9409b8090f127a982d386b4b8.tiff	9	0	0
organ_0009_0001_A2_isoniazide_0	09be39d0f30b5804bfdc7cf93d73e0bb.tiff	10	0	0
organ_0009_0001_A2_isoniazide_0	31401b1cb4a8f8f177fcbcf2d933832f.tiff	11	0	0
organ_0009_0001_A2_isoniazide_0	ad38623d6567c92a859fafc09b2fe578.tiff	12	0	0
organ_0009_0001_A2_isoniazide_0	7ebbd218627a8e18bcab13e4159bea5b.tiff	13	0	0
organ_0009_0001_A2_isoniazide_0	a346bcbf85ff345695f91c9fad5ddb38.tiff	14	0	0
organ_0009_0001_A2_isoniazide_0	5d8d32649a50c42ce024582c8d8ad8d0.tiff	15	0	0
organ_0009_0001_A2_isoniazide_0	34d2c1f930e4c839244f61fdf3f41c01.tiff	16	0	0
organ_0009_0001_A2_isoniazide_0	12f89d78fda23526d8c7a9c2046d5ef1.tiff	17	0	0
organ_0009_0001_A2_isoniazide_0	9eda32f2f9848708e5c47c4fc0b42279.tiff	18	0	0
organ_0009_0001_A2_isoniazide_0	44cb4c08913942d67f426cdfc2632e43.tiff	19	0	0
organ_0009_0001_A2_isoniazide_0	62f76dceee8de9c66552108474bf30ca.tiff	0	1	0
organ_0009_0001_A2_isoniazide_0	7caed10745c49d930f23dbfe744efb55.tiff	1	1	0
organ_0009_0001_A2_isoniazide_0	f80e25d19d1afba451f54c2ecf16089e.tiff	2	1	0
organ_0009_0001_A2_isoniazide_0	c93c37953d403647fd8a5bbd3d8895a6.tiff	3	1	0
organ_0009_0001_A2_isoniazide_0	1fd059001b4effab40c4c01610d5e02a.tiff	4	1	0
organ_0009_0001_A2_isoniazide_0	cade873701254e3579e3d2ea431c3a91.tiff	5	1	0
organ_0009_0001_A2_isoniazide_0	b3e37034865118e17c38cec3c3b3e9e8.tiff	6	1	0
organ_0009_0001_A2_isoniazide_0	e222493c6ffa3fb91ccb40edc4bbf6b0.tiff	7	1	0
organ_0009_0001_A2_isoniazide_0	5a7b717f4fda755826db9ba488f6c75f.tiff	8	1	0
organ_0009_0001_A2_isoniazide_0	82538ccb7770eac728d21d7de8f384df.tiff	9	1	0
organ_0009_0001_A2_isoniazide_0	741a8a71ce4186787030f068341286cd.tiff	10	1	0
organ_0009_0001_A2_isoniazide_0	6272b01ce5de4c495351c20999d425d0.tiff	11	1	0
organ_0009_0001_A2_isoniazide_0	93ab1fd3f3d7eb0b19f96268e257db4e.tiff	12	1	0
organ_0009_0001_A2_isoniazide_0	83114a53d4e7ee389afd1e1e8acc4c05.tiff	13	1	0
organ_0009_0001_A2_isoniazide_0	11c008b60b8c6987a1376acaa00a66b4.tiff	14	1	0
organ_0009_0001_A2_isoniazide_0	56bf4ba70cc5eaf72fd0a4a3b8951eb3.tiff	15	1	0
organ_0009_0001_A2_isoniazide_0	a3ed2249d6dbfe1ab12e8bc81b3929c5.tiff	16	1	0
organ_0009_0001_A2_isoniazide_0	64e5c8fe7a1be8c2393a46df5cb0476e.tiff	17	1	0
organ_0009_0001_A2_isoniazide_0	39864254c26536d886fa91abb4db15a8.tiff	18	1	0
organ_0009_0001_A2_isoniazide_0	1ff20554fed1be310e3e4dc6592854be.tiff	19	1	0
organ_0009_0001_A2_isoniazide_0	4cde01836711881626dc2234d86a0d4e.tiff	0	2	0
organ_0009_0001_A2_isoniazide_0	a4e6df774b49ec95c443917950064237.tiff	1	2	0
organ_0009_0001_A2_isoniazide_0	d318d31c590ef09bb3d7166d98cc5109.tiff	2	2	0
organ_0009_0001_A2_isoniazide_0	1fe18fa2017eb0cef6aae4e61b234d37.tiff	3	2	0
organ_0009_0001_A2_isoniazide_0	3d6516348dd506d4bfa2d08a5cc5da89.tiff	4	2	0
organ_0009_0001_A2_isoniazide_0	0e389b660053ba9f24a95c1a64a95510.tiff	5	2	0
organ_0009_0001_A2_isoniazide_0	8cfd174c29c9bdae1496ccbe5e990cbc.tiff	6	2	0
organ_0009_0001_A2_isoniazide_0	d9cfde11aa9122911a96a3a722be1c5d.tiff	7	2	0
organ_0009_0001_A2_isoniazide_0	b7288a9b110700d40293c2c9f1d3bab7.tiff	8	2	0
organ_0009_0001_A2_isoniazide_0	c22860b85072e4cf659e5c288616002f.tiff	9	2	0
organ_0009_0001_A2_isoniazide_0	dab617b7e6d965029ad9871e8f157516.tiff	10	2	0
organ_0009_0001_A2_isoniazide_0	b4f52e262b3f4c7bd605f11166116850.tiff	11	2	0
organ_0009_0001_A2_isoniazide_0	ba09c37bba83b60952fcf7be14f40319.tiff	12	2	0
organ_0009_0001_A2_isoniazide_0	5dcd498a27e0e7c073235268c692cb9a.tiff	13	2	0
organ_0009_0001_A2_isoniazide_0	a201b37b76a4679b09f82a5f3998d135.tiff	14	2	0
organ_0009_0001_A2_isoniazide_0	1e2edfefd1b20e4aba596475ab5d1559.tiff	15	2	0
organ_0009_0001_A2_isoniazide_0	3873537e886893311aba65e37ea95e3f.tiff	16	2	0
organ_0009_0001_A2_isoniazide_0	607a3557a8e782cc3d767a8ec23b739b.tiff	17	2	0
organ_0009_0001_A2_isoniazide_0	66d54c3c0123b3393582a07d57e4f6ca.tiff	18	2	0
organ_0009_0001_A2_isoniazide_0	d7e1e0d3eb1697a92c61b86e2533d2ac.tiff	19	2	0
organ_0009_0001_A2_isoniazide_0	6914fd8648c0afc5e89264d11b1c17eb.tiff	0	3	0
organ_0009_0001_A2_isoniazide_0	f21bf6f10362ee67fdc4265e73504270.tiff	1	3	0
organ_0009_0001_A2_isoniazide_0	6a89f25548ebf5866173f0f7d5b9fd30.tiff	2	3	0
organ_0009_0001_A2_isoniazide_0	e6600846082bfb15149e87d5e698ed1f.tiff	3	3	0
organ_0009_0001_A2_isoniazide_0	053d0a028f1ad84b62c7be41df043d4d.tiff	4	3	0
organ_0009_0001_A2_isoniazide_0	1cb6621896f672c74755fc5e491ea3df.tiff	5	3	0
organ_0009_0001_A2_isoniazide_0	ef10dcdf104c66ef919699ce6b9b27af.tiff	6	3	0
organ_0009_0001_A2_isoniazide_0	085e7e23b0b682be7a23c339f8047a4e.tiff	7	3	0
organ_0009_0001_A2_isoniazide_0	37833d4481934394d7005ffeb53e4686.tiff	8	3	0
organ_0009_0001_A2_isoniazide_0	8c5c53eb25d85d0a8b46f236b036688e.tiff	9	3	0
organ_0009_0001_A2_isoniazide_0	37a60d238afa20708c7a9f63261845b5.tiff	10	3	0
organ_0009_0001_A2_isoniazide_0	f0ba397588e47a40e8ee1924d8ae24d5.tiff	11	3	0
organ_0009_0001_A2_isoniazide_0	b715332c2cf5ae4182cf6d90f3c84c36.tiff	12	3	0
organ_0009_0001_A2_isoniazide_0	15048c880540be14b3a06c710a5f91c5.tiff	13	3	0
organ_0009_0001_A2_isoniazide_0	4f8850cafdc8078484024bb16c01ec7f.tiff	14	3	0
organ_0009_0001_A2_isoniazide_0	3729181dada641517b9f903d1c8afd83.tiff	15	3	0
organ_0009_0001_A2_isoniazide_0	35723fccfd8bcaad4fb0983901b11d23.tiff	16	3	0
organ_0009_0001_A2_isoniazide_0	7f613cb5460dd67bc988105532e4338f.tiff	17	3	0
organ_0009_0001_A2_isoniazide_0	8874ad0d3ad4024956aab81cc33c4f6e.tiff	18	3	0
organ_0009_0001_A2_isoniazide_0	a7bd6a80f3bd9cde3a3a4915fd9ff558.tiff	19	3	0
organ_0009_0001_A3_isoniazide_0	ec0b311d0221ba742d2953ed25cf08ca.tiff	0	0	0
organ_0009_0001_A3_isoniazide_0	cf067d008223ee3261160d07e0185955.tiff	1	0	0
organ_0009_0001_A3_isoniazide_0	836d2e2c3c75a608ab0420cc2a91750a.tiff	2	0	0
organ_0009_0001_A3_isoniazide_0	745633fd5caa62a22ecd8baf28b12cd9.tiff	3	0	0
organ_0009_0001_A3_isoniazide_0	d761da68c68f87c5066edcea088af43e.tiff	4	0	0
organ_0009_0001_A3_isoniazide_0	9112087f499d36849980a6fa94a20b7b.tiff	5	0	0
organ_0009_0001_A3_isoniazide_0	f7d714930e47a4f58916cdb7fa330b4c.tiff	6	0	0
organ_0009_0001_A3_isoniazide_0	96609de990efdf5367d427e5915bdc2f.tiff	7	0	0
organ_0009_0001_A3_isoniazide_0	1c8ca2d01ffe0675a3b34dfc4377b16e.tiff	8	0	0
organ_0009_0001_A3_isoniazide_0	d7e78336e9cd1ec4b23630310cd4eb69.tiff	9	0	0
organ_0009_0001_A3_isoniazide_0	4c039a2fca5f94fc7c5287f7cdc03538.tiff	10	0	0
organ_0009_0001_A3_isoniazide_0	7155bc41607771506aad1907120da80f.tiff	11	0	0
organ_0009_0001_A3_isoniazide_0	490941630adcbf729b53db9f3fe455ca.tiff	12	0	0
organ_0009_0001_A3_isoniazide_0	4fc83700814120eb65384f4e82ba4023.tiff	13	0	0
organ_0009_0001_A3_isoniazide_0	e0f75c1553777afb1a34401becb97e1b.tiff	14	0	0
organ_0009_0001_A3_isoniazide_0	66e3cd869a5786b806966154d9b9e7fe.tiff	15	0	0
organ_0009_0001_A3_isoniazide_0	c48a798ec8cd3d0d005843ba59f35707.tiff	16	0	0
organ_0009_0001_A3_isoniazide_0	6bbe8fef0b0da2526f6e11c93f5e32ee.tiff	17	0	0
organ_0009_0001_A3_isoniazide_0	fb907acf635f2414e6ea458c598661d9.tiff	18	0	0
organ_0009_0001_A3_isoniazide_0	c30a7ac1ec4aa0057da82ee187409aa3.tiff	19	0	0
organ_0009_0001_A3_isoniazide_0	5d4b876347bb8e0f52103b8ca7c5e454.tiff	0	1	0
organ_0009_0001_A3_isoniazide_0	fbaaf370fb7ec00bb6f7b7f800733aed.tiff	1	1	0
organ_0009_0001_A3_isoniazide_0	5a931dee4e4a8039a6c351bac9f716b3.tiff	2	1	0
organ_0009_0001_A3_isoniazide_0	edbf8cecd2246f20b313fbdf8a9687f1.tiff	3	1	0
organ_0009_0001_A3_isoniazide_0	b4d10903af5e98ff8b1cfae08abe7210.tiff	4	1	0
organ_0009_0001_A3_isoniazide_0	da0475d0b673e2d030a87c690bcc6065.tiff	5	1	0
organ_0009_0001_A3_isoniazide_0	7c87771a1ebe6dc6923768f784887a45.tiff	6	1	0
organ_0009_0001_A3_isoniazide_0	f2591920c20d519e2b194840b01b5480.tiff	7	1	0
organ_0009_0001_A3_isoniazide_0	a602ba7124f24c42b67bcab3b644261c.tiff	8	1	0
organ_0009_0001_A3_isoniazide_0	2eb811ce0ce354bec23d6127065734c0.tiff	9	1	0
organ_0009_0001_A3_isoniazide_0	9d32b95ac1cf7d39b9da2e10da2cf272.tiff	10	1	0
organ_0009_0001_A3_isoniazide_0	d1b1278a68676da34fa1bcd02aeba722.tiff	11	1	0
organ_0009_0001_A3_isoniazide_0	09b7b70cca55fd57edf0c8dfd6152db0.tiff	12	1	0
organ_0009_0001_A3_isoniazide_0	95b6b5125336e38cfb2921ffb0bf96bd.tiff	13	1	0
organ_0009_0001_A3_isoniazide_0	871c3003483e85464744df425c3ea619.tiff	14	1	0
organ_0009_0001_A3_isoniazide_0	b220e0388e68d9acbb05116db1da5a4c.tiff	15	1	0
organ_0009_0001_A3_isoniazide_0	06d743b1f1b1e9432795b8f475ad3e98.tiff	16	1	0
organ_0009_0001_A3_isoniazide_0	d427e659a54e590b990727aaf9a32b70.tiff	17	1	0
organ_0009_0001_A3_isoniazide_0	c24d8e055255ebf55da7f53c79ec2799.tiff	18	1	0
organ_0009_0001_A3_isoniazide_0	f5671d3a3b75735d5307efd1de52d2a2.tiff	19	1	0
organ_0009_0001_A3_isoniazide_0	fe6d2f1d4c0acf3a11afa8f7f84c34ee.tiff	0	2	0
organ_0009_0001_A3_isoniazide_0	ca1e94ba56ca20a13117b3f2a6334410.tiff	1	2	0
organ_0009_0001_A3_isoniazide_0	62d068917f1515f7fb0f2d7975796653.tiff	2	2	0
organ_0009_0001_A3_isoniazide_0	7f89fe6b7b6b765b8ee63390df73d404.tiff	3	2	0
organ_0009_0001_A3_isoniazide_0	5bd76e653e4736810ff554c292e0b457.tiff	4	2	0
organ_0009_0001_A3_isoniazide_0	cb18654e0ce7f0ecc68d681d674f2a87.tiff	5	2	0
organ_0009_0001_A3_isoniazide_0	1c843f9d1edf12bc03fff0e7ad7600fa.tiff	6	2	0
organ_0009_0001_A3_isoniazide_0	e63a850ee7c07a006bc37df6a2831ba0.tiff	7	2	0
organ_0009_0001_A3_isoniazide_0	bb1cd672704f50ca8add646422dc27ef.tiff	8	2	0
organ_0009_0001_A3_isoniazide_0	8f0397db2ca309f3e4ead661b6e6bf35.tiff	9	2	0
organ_0009_0001_A3_isoniazide_0	dac81a6ee05c1bcc264df82d44860389.tiff	10	2	0
organ_0009_0001_A3_isoniazide_0	06f335bdbab3f7bcbeb30f89cb1d9545.tiff	11	2	0
organ_0009_0001_A3_isoniazide_0	064bcb6f9457e37d2989d8fdbc81b311.tiff	12	2	0
organ_0009_0001_A3_isoniazide_0	16c05016846feec1b7cdbc06c209161d.tiff	13	2	0
organ_0009_0001_A3_isoniazide_0	b9e29b488936f89efb489f46266b8931.tiff	14	2	0
organ_0009_0001_A3_isoniazide_0	5f25603ae71a6d80e7c6fcbfd73278bc.tiff	15	2	0
organ_0009_0001_A3_isoniazide_0	f82530730d3b5026907250e7919f11f0.tiff	16	2	0
organ_0009_0001_A3_isoniazide_0	9b884e7dc2a7d331e1ceda279fd1abb0.tiff	17	2	0
organ_0009_0001_A3_isoniazide_0	699a9da245f809916ec100c88c6d1f36.tiff	18	2	0
organ_0009_0001_A3_isoniazide_0	e0e5f7fe9c65a19a5a71eb215cb7a5ac.tiff	19	2	0
organ_0009_0001_A3_isoniazide_0	79035c4e5335f1d2d2b8146be48856bc.tiff	0	3	0
organ_0009_0001_A3_isoniazide_0	4b600c82b9b048ae5e09d20d3558ec3b.tiff	1	3	0
organ_0009_0001_A3_isoniazide_0	9b8773a951efa0221cec1a857e80a561.tiff	2	3	0
organ_0009_0001_A3_isoniazide_0	5a5f0e67863cb2910e5192d2b7a61e3f.tiff	3	3	0
organ_0009_0001_A3_isoniazide_0	98d302cc78c958863e32dd78423a3c77.tiff	4	3	0
organ_0009_0001_A3_isoniazide_0	c941acf13e836aa2239d0fb848bd2399.tiff	5	3	0
organ_0009_0001_A3_isoniazide_0	d62784113000dce8312f3f098197c115.tiff	6	3	0
organ_0009_0001_A3_isoniazide_0	0ef9edf5aadf01cf65bc45dc43504747.tiff	7	3	0
organ_0009_0001_A3_isoniazide_0	586642543f67b79de5a5f979be37f851.tiff	8	3	0
organ_0009_0001_A3_isoniazide_0	ceb1335d454dd420e60d79fd4df8e65e.tiff	9	3	0
organ_0009_0001_A3_isoniazide_0	a70b0002fe331c03fac59652b567d0d4.tiff	10	3	0
organ_0009_0001_A3_isoniazide_0	b96310f0357f07864f7a6e131678b475.tiff	11	3	0
organ_0009_0001_A3_isoniazide_0	8afc30fedecff2fe3cd829cbecf54b96.tiff	12	3	0
organ_0009_0001_A3_isoniazide_0	377b562ddbb2d99da39d76fc519e46df.tiff	13	3	0
organ_0009_0001_A3_isoniazide_0	12a18d5aa8e1f4b85ecffc6e369b8489.tiff	14	3	0
organ_0009_0001_A3_isoniazide_0	f9b3e2cb0dd216e9f88e5afa22e42853.tiff	15	3	0
organ_0009_0001_A3_isoniazide_0	8974533074e315c2184f0b5b299a9499.tiff	16	3	0
organ_0009_0001_A3_isoniazide_0	291d5cd640ae69758cef8cc20e60294f.tiff	17	3	0
organ_0009_0001_A3_isoniazide_0	addcd3b01bb349da7a082a2cc037f725.tiff	18	3	0
organ_0009_0001_A3_isoniazide_0	cf0fbe7885f363dc9d065532320267ab.tiff	19	3	0
organ_0009_0001_A4_isoniazide_0	f17d021827f671f035f1f2188c20a75b.tiff	0	0	0
organ_0009_0001_A4_isoniazide_0	9215d7ce6e5657686c44dfc2dc43e37d.tiff	1	0	0
organ_0009_0001_A4_isoniazide_0	72ec101dac935ad96e5402387b345a47.tiff	2	0	0
organ_0009_0001_A4_isoniazide_0	a818c5a88185b32935b99b2114f4d24c.tiff	3	0	0
organ_0009_0001_A4_isoniazide_0	9cfa5d4576ad377bd26f4a14198bd983.tiff	4	0	0
organ_0009_0001_A4_isoniazide_0	b11be79d01196dbb60ebace47a60b6f7.tiff	5	0	0
organ_0009_0001_A4_isoniazide_0	3dd673bf29ca89e136bd33c27c898fb3.tiff	6	0	0
organ_0009_0001_A4_isoniazide_0	7f7e47d9bd2648180bf215e690c8af02.tiff	7	0	0
organ_0009_0001_A4_isoniazide_0	99694fde36729aea50974eba237c7fd6.tiff	8	0	0
organ_0009_0001_A4_isoniazide_0	36bd57dd5b39d4886f4918d71338e200.tiff	9	0	0
organ_0009_0001_A4_isoniazide_0	7a1551470990d4cfdf5e21c0f16b70fe.tiff	10	0	0
organ_0009_0001_A4_isoniazide_0	2871048365b052c4f8e0e330a86442f0.tiff	11	0	0
organ_0009_0001_A4_isoniazide_0	445d103875d4460db732df28e95cdd2a.tiff	12	0	0
organ_0009_0001_A4_isoniazide_0	8dbe390dd37fb3354d5c37c542a92b23.tiff	13	0	0
organ_0009_0001_A4_isoniazide_0	233e960bd6ec1d99615c82bffcc78f07.tiff	14	0	0
organ_0009_0001_A4_isoniazide_0	b8645585c1f89ee86459a3dc089a1388.tiff	15	0	0
organ_0009_0001_A4_isoniazide_0	daaa172738e9c2e206e25b806c6859f2.tiff	16	0	0
organ_0009_0001_A4_isoniazide_0	d2faa978f74f0e4019bf39f0fe677c14.tiff	17	0	0
organ_0009_0001_A4_isoniazide_0	573fecbfc388197e767668f1dbaf6a44.tiff	18	0	0
organ_0009_0001_A4_isoniazide_0	1ab27905a57ed0a97c5bd775467cea22.tiff	19	0	0
organ_0009_0001_A4_isoniazide_0	8a84265146e6375667c42779ef03e143.tiff	0	1	0
organ_0009_0001_A4_isoniazide_0	0a8a740ef8b4cb20c3a170a017a1b859.tiff	1	1	0
organ_0009_0001_A4_isoniazide_0	c009e5dcca6e921f06e9437ab0a7e469.tiff	2	1	0
organ_0009_0001_A4_isoniazide_0	bbc50a2f3adb8625b7b130ed6e04d050.tiff	3	1	0
organ_0009_0001_A4_isoniazide_0	aff0af2927ea8d8df97aad35da868d2d.tiff	4	1	0
organ_0009_0001_A4_isoniazide_0	39607981c18c8bc06af98ce37527acdb.tiff	5	1	0
organ_0009_0001_A4_isoniazide_0	44d5d1e7ce7670c720cc03b3913b56db.tiff	6	1	0
organ_0009_0001_A4_isoniazide_0	d1d4c7375bd3fad8ac053aa3c189a006.tiff	7	1	0
organ_0009_0001_A4_isoniazide_0	80ea2ca1c8622a977514ab0825b57bd8.tiff	8	1	0
organ_0009_0001_A4_isoniazide_0	d4625b420514f96fe0e80dedf0292e28.tiff	9	1	0
organ_0009_0001_A4_isoniazide_0	82ee54517d1479a275b93d149a26b9f1.tiff	10	1	0
organ_0009_0001_A4_isoniazide_0	0f2329e2aa4b3954e3ca9e4a67ea1c9f.tiff	11	1	0
organ_0009_0001_A4_isoniazide_0	543e0f4dd75a52a4ecfda8e57b0143b6.tiff	12	1	0
organ_0009_0001_A4_isoniazide_0	2aaff7868b553df0e9afeac5f2186a1b.tiff	13	1	0
organ_0009_0001_A4_isoniazide_0	8a8154826dfcd86acd900d87f9991173.tiff	14	1	0
organ_0009_0001_A4_isoniazide_0	b62ade73c41145ef4c1baebacf0fe5d2.tiff	15	1	0
organ_0009_0001_A4_isoniazide_0	e93d72515d3a9fdbff7907454f12d4f6.tiff	16	1	0
organ_0009_0001_A4_isoniazide_0	1b20e173353eb5562fd36d6ff8e23e77.tiff	17	1	0
organ_0009_0001_A4_isoniazide_0	2d0c1b621eafbd075473617328576691.tiff	18	1	0
organ_0009_0001_A4_isoniazide_0	67ac346f2ab62cd0a56376298d607c8c.tiff	19	1	0
organ_0009_0001_A4_isoniazide_0	27c670462130c4b044804b2deeebf448.tiff	0	2	0
organ_0009_0001_A4_isoniazide_0	7a1c389fa581f7e91e978ec8ce2c2af5.tiff	1	2	0
organ_0009_0001_A4_isoniazide_0	35c506ce8ccb39acc118f7b2c28b4062.tiff	2	2	0
organ_0009_0001_A4_isoniazide_0	7d8c9a42121e3c5d8f8ef0eb76f6b44d.tiff	3	2	0
organ_0009_0001_A4_isoniazide_0	541a2c7a905fa3ab179264f73f84b5f3.tiff	4	2	0
organ_0009_0001_A4_isoniazide_0	134f00fb34e519cd3e8f49f12b458ab4.tiff	5	2	0
organ_0009_0001_A4_isoniazide_0	ba6acd3abfe580eafd4125297a8e276e.tiff	6	2	0
organ_0009_0001_A4_isoniazide_0	94d5147c78a73c1fab305389a7a9ce32.tiff	7	2	0
organ_0009_0001_A4_isoniazide_0	6e0dfba6964500a0afd45e3be0fd75f0.tiff	8	2	0
organ_0009_0001_A4_isoniazide_0	d7e83c241ce21096da68611b5d9897e2.tiff	9	2	0
organ_0009_0001_A4_isoniazide_0	a73e5dd09b38d26db2f95dea8bc1f9fe.tiff	10	2	0
organ_0009_0001_A4_isoniazide_0	dd4e3a464aa1f53f2765bbec602973a2.tiff	11	2	0
organ_0009_0001_A4_isoniazide_0	9a09c56dbab1bb5e6d1e9f78380c88bf.tiff	12	2	0
organ_0009_0001_A4_isoniazide_0	9df5809db5dcc333d90a92ba0103d1b3.tiff	13	2	0
organ_0009_0001_A4_isoniazide_0	205138cf5ce1db8317508585f52a7f8e.tiff	14	2	0
organ_0009_0001_A4_isoniazide_0	22a0059bc72b314ca785dcf29f2e4996.tiff	15	2	0
organ_0009_0001_A4_isoniazide_0	aa7af7a6c061b2502ca5119310dbc1ba.tiff	16	2	0
organ_0009_0001_A4_isoniazide_0	309c1ca91e89b379ae67215df2b7cb60.tiff	17	2	0
organ_0009_0001_A4_isoniazide_0	cb781c5dc2768e486e5562f652040ee5.tiff	18	2	0
organ_0009_0001_A4_isoniazide_0	b98b07c6ba7bed494631153c09e2de5d.tiff	19	2	0
organ_0009_0001_A4_isoniazide_0	dd74d16cdc18b6c8d9d352eafabc71a6.tiff	0	3	0
organ_0009_0001_A4_isoniazide_0	6a376e6538f428cd6b5a54e6b5911750.tiff	1	3	0
organ_0009_0001_A4_isoniazide_0	4d9b72dc4f8c8713b0f2feecf02c9144.tiff	2	3	0
organ_0009_0001_A4_isoniazide_0	664a5998c118258198b41832c5916e5f.tiff	3	3	0
organ_0009_0001_A4_isoniazide_0	5e3656926762f3cb7002eae0c9813a0d.tiff	4	3	0
organ_0009_0001_A4_isoniazide_0	ea70d5889c0e35dceba89e4a64c3f45a.tiff	5	3	0
organ_0009_0001_A4_isoniazide_0	1e13a055ad40ba94afc0f0486478f490.tiff	6	3	0
organ_0009_0001_A4_isoniazide_0	4aa846ea7268b6855c64b610d1ebfdd1.tiff	7	3	0
organ_0009_0001_A4_isoniazide_0	3bb5365531364078a6217de145c9e3da.tiff	8	3	0
organ_0009_0001_A4_isoniazide_0	22289cca33a06319b29113897f6ebc53.tiff	9	3	0
organ_0009_0001_A4_isoniazide_0	1c3648cfda1e21874397ce9f87f32af8.tiff	10	3	0
organ_0009_0001_A4_isoniazide_0	f766b10ab9d57b340e44d7c03126c133.tiff	11	3	0
organ_0009_0001_A4_isoniazide_0	91c1678e5260d15c829779dacb47af6a.tiff	12	3	0
organ_0009_0001_A4_isoniazide_0	9836ca184a5586cc66648e04e9b19dd9.tiff	13	3	0
organ_0009_0001_A4_isoniazide_0	0b55d312e7758ce12fda6645e3ae8522.tiff	14	3	0
organ_0009_0001_A4_isoniazide_0	9d45bcbddbe9e6a5ac70c6c4cf7c24e0.tiff	15	3	0
organ_0009_0001_A4_isoniazide_0	91472b0a84c6c9650312991dd9fb57ae.tiff	16	3	0
organ_0009_0001_A4_isoniazide_0	2f3b1768c7fa29a0c81f208742199e81.tiff	17	3	0
organ_0009_0001_A4_isoniazide_0	064eb996b38e4bb8dd3873d3c80a24d4.tiff	18	3	0
organ_0009_0001_A4_isoniazide_0	9e6f9f01d14ff70e756c3017658caa34.tiff	19	3	0
organ_0009_0001_B2_isoniazide_1	226134bb7fb1a99fd3968f4a58d48cfe.tiff	0	0	2
organ_0009_0001_B2_isoniazide_1	3fa4ee8c9aa84e201bbf7be343e3e677.tiff	1	0	2
organ_0009_0001_B2_isoniazide_1	011617e9ef9f0ae02181fb6a744c5273.tiff	2	0	2
organ_0009_0001_B2_isoniazide_1	0780381967311f22ef290686c77eddd1.tiff	3	0	2
organ_0009_0001_B2_isoniazide_1	dc040a70056ea82881cdd45129d320a6.tiff	4	0	2
organ_0009_0001_B2_isoniazide_1	0ea931781ea8c91a8650f6106ccac373.tiff	5	0	2
organ_0009_0001_B2_isoniazide_1	e4c6bdb8150eb9c04a45c2a45a4f683d.tiff	6	0	2
organ_0009_0001_B2_isoniazide_1	408a9ce7decb189de7383aa663dafa3f.tiff	7	0	2
organ_0009_0001_B2_isoniazide_1	83f16ebf02da5faede6c4e7c956bc498.tiff	8	0	2
organ_0009_0001_B2_isoniazide_1	4ff24ffc4d3764f476763001b941435b.tiff	9	0	2
organ_0009_0001_B2_isoniazide_1	5ca58d13d6950a398e4aebbc589c15e4.tiff	10	0	2
organ_0009_0001_B2_isoniazide_1	436c4d39ac20ea964218f56668082a90.tiff	11	0	2
organ_0009_0001_B2_isoniazide_1	4919075763c0c77599e6383e0974e8c1.tiff	12	0	2
organ_0009_0001_B2_isoniazide_1	69068de96e648a69ed0a147bb4b39b4e.tiff	13	0	2
organ_0009_0001_B2_isoniazide_1	5dcb1c3c7fb19b6d7094e03ed2815302.tiff	14	0	2
organ_0009_0001_B2_isoniazide_1	de325b6935e47f07285b759691749cdd.tiff	15	0	2
organ_0009_0001_B2_isoniazide_1	f6c1fb823075ed897b4c0d769c82bea9.tiff	16	0	2
organ_0009_0001_B2_isoniazide_1	02776548b63f2baa9908a58ce0d276f9.tiff	17	0	2
organ_0009_0001_B2_isoniazide_1	a755285dc6302f0d64d32988626da74f.tiff	18	0	2
organ_0009_0001_B2_isoniazide_1	1cf5799eb075940cee56f7ed69567d4f.tiff	19	0	2
organ_0009_0001_B2_isoniazide_1	c7d8fc48e95b52033f99428464f09dad.tiff	0	1	2
organ_0009_0001_B2_isoniazide_1	b24f3dcdf8e03c8c12f365431bcf1996.tiff	1	1	2
organ_0009_0001_B2_isoniazide_1	852dd7faff531b160ea22584adbb3c50.tiff	2	1	2
organ_0009_0001_B2_isoniazide_1	af21be08d6db8f365e41de4e4411df57.tiff	3	1	2
organ_0009_0001_B2_isoniazide_1	717b9ac84732b415cbbca5c34c4ba841.tiff	4	1	2
organ_0009_0001_B2_isoniazide_1	9c74ddb45f371d845861083257b13130.tiff	5	1	2
organ_0009_0001_B2_isoniazide_1	78bef472c1a99088bfd62e0c4f7e1be7.tiff	6	1	2
organ_0009_0001_B2_isoniazide_1	79f372bb05d129eedc67c36a0355dd16.tiff	7	1	2
organ_0009_0001_B2_isoniazide_1	c458936d7395bf9078047053c765df16.tiff	8	1	2
organ_0009_0001_B2_isoniazide_1	ebee8ba43af478b3b23c3e9de28ab042.tiff	9	1	2
organ_0009_0001_B2_isoniazide_1	ac769199ccd82d96e0bfe682f0b11528.tiff	10	1	2
organ_0009_0001_B2_isoniazide_1	9c6f3b8ba0b357012dba287236b43c1e.tiff	11	1	2
organ_0009_0001_B2_isoniazide_1	508ab3b4cab3817cdc860aacd4b61611.tiff	12	1	2
organ_0009_0001_B2_isoniazide_1	02f3e8b4759cc22828df31355346e289.tiff	13	1	2
organ_0009_0001_B2_isoniazide_1	e9a09960cdb1d333e2b84fde8c9a62b6.tiff	14	1	2
organ_0009_0001_B2_isoniazide_1	50c2596c1c9ee79ce74889ed0a17e9e2.tiff	15	1	2
organ_0009_0001_B2_isoniazide_1	789d40b1cabe844ef5ef001f746c80e9.tiff	16	1	2
organ_0009_0001_B2_isoniazide_1	5a613bb36d3479bb601816213632db81.tiff	17	1	2
organ_0009_0001_B2_isoniazide_1	518750b9e5bc22b0d9b54bd70050c03b.tiff	18	1	2
organ_0009_0001_B2_isoniazide_1	5efcbded978ed8af6b657b6d26994f00.tiff	19	1	2
organ_0009_0001_B2_isoniazide_1	8e18b3dec90991bc6bea92d8de86ef21.tiff	0	2	2
organ_0009_0001_B2_isoniazide_1	85a287baa763d3409e1983b1877abddf.tiff	1	2	2
organ_0009_0001_B2_isoniazide_1	fa700e3ab4afe55844975a562dc88cd9.tiff	2	2	2
organ_0009_0001_B2_isoniazide_1	09d06c596be1d6cd6dacf842a11cbc09.tiff	3	2	2
organ_0009_0001_B2_isoniazide_1	63ba90d4bb3cc7b87deb88cdee1ac446.tiff	4	2	2
organ_0009_0001_B2_isoniazide_1	06cd72a144558194ae5a4ac5d654d050.tiff	5	2	2
organ_0009_0001_B2_isoniazide_1	8965e90d5911fa227c1da8a137e09195.tiff	6	2	2
organ_0009_0001_B2_isoniazide_1	3d1ea510e4afd4b170b0e3cad72beed1.tiff	7	2	2
organ_0009_0001_B2_isoniazide_1	f2f6d35967a2786a9f54d505eca8afe5.tiff	8	2	2
organ_0009_0001_B2_isoniazide_1	2c1de9955dd86c66e2318baecdad0a3c.tiff	9	2	2
organ_0009_0001_B2_isoniazide_1	a688a9a51eebe006f3462341d9c7842a.tiff	10	2	2
organ_0009_0001_B2_isoniazide_1	69f53b0b8f0e0ab63a516a19f7852695.tiff	11	2	2
organ_0009_0001_B2_isoniazide_1	ebaf88b4dbdff1a6832039fc4ee207fd.tiff	12	2	2
organ_0009_0001_B2_isoniazide_1	388e8616f503e753e9c62a77401151f0.tiff	13	2	2
organ_0009_0001_B2_isoniazide_1	fbb24b71afb01de72c627deebdeddcf5.tiff	14	2	2
organ_0009_0001_B2_isoniazide_1	63933fe7972180a189e3bb87ce0cffac.tiff	15	2	2
organ_0009_0001_B2_isoniazide_1	eecbc36fca1eda5a5486474a577fb93a.tiff	16	2	2
organ_0009_0001_B2_isoniazide_1	ab52b384dcd446602fefc527c4f05406.tiff	17	2	2
organ_0009_0001_B2_isoniazide_1	647e1304af048ca61c7af3769dc21fa9.tiff	18	2	2
organ_0009_0001_B2_isoniazide_1	c01475846d8650e6fb9a26ca79a7ce1c.tiff	19	2	2
organ_0009_0001_B2_isoniazide_1	1464d430942a510b86f0f586908f0cfe.tiff	0	3	2
organ_0009_0001_B2_isoniazide_1	a3e2733f780fd1e60f6a89182df031b5.tiff	1	3	2
organ_0009_0001_B2_isoniazide_1	1b0a21c9400d952f5708251d4afe4a40.tiff	2	3	2
organ_0009_0001_B2_isoniazide_1	a80fec6fcc07343ccaabab7861035c35.tiff	3	3	2
organ_0009_0001_B2_isoniazide_1	9df57bdc6d2db169d440d1c7d2343566.tiff	4	3	2
organ_0009_0001_B2_isoniazide_1	4d47533c76bfe637150566210ee2f3cb.tiff	5	3	2
organ_0009_0001_B2_isoniazide_1	77f2fb7bd423f154dcd549e1356cef9d.tiff	6	3	2
organ_0009_0001_B2_isoniazide_1	4f9ed6840a89f58f254eedcafb50900a.tiff	7	3	2
organ_0009_0001_B2_isoniazide_1	c7e6356a23ef9fa45fab93ee679356d6.tiff	8	3	2
organ_0009_0001_B2_isoniazide_1	d0627633e8cc59714ba57eb712915d28.tiff	9	3	2
organ_0009_0001_B2_isoniazide_1	0d736368270eeef5705cd9b604e46285.tiff	10	3	2
organ_0009_0001_B2_isoniazide_1	e10e7d9d62ff67d6e75165a3c2bab07b.tiff	11	3	2
organ_0009_0001_B2_isoniazide_1	40acf2c7e04d53b1de4e265cf3042905.tiff	12	3	2
organ_0009_0001_B2_isoniazide_1	8449b23b4c3435cf451ce480a5158918.tiff	13	3	2
organ_0009_0001_B2_isoniazide_1	38e6af48bdca6eba6c4be79ddb279194.tiff	14	3	2
organ_0009_0001_B2_isoniazide_1	68430fd80402998fc5fd4c2d276effd3.tiff	15	3	2
organ_0009_0001_B2_isoniazide_1	e9f7d05c059c51baf4d8e1efec9695d2.tiff	16	3	2
organ_0009_0001_B2_isoniazide_1	dd67c2dfa6d79553eac0cbe2144c3b20.tiff	17	3	2
organ_0009_0001_B2_isoniazide_1	1fa762a1898e4de7c42ce0e355794188.tiff	18	3	2
organ_0009_0001_B2_isoniazide_1	823b46c443703e88a29150877898e978.tiff	19	3	2
organ_0009_0001_B3_isoniazide_1	8ab84578a623540020824a1a39fcb79b.tiff	0	0	2
organ_0009_0001_B3_isoniazide_1	750b2ceffcb8f02f25ee3ef857a904f9.tiff	1	0	2
organ_0009_0001_B3_isoniazide_1	9c6bd58b24ea3e96d671c8ab12249223.tiff	2	0	2
organ_0009_0001_B3_isoniazide_1	09262233cf915048de4feb996b28cc41.tiff	3	0	2
organ_0009_0001_B3_isoniazide_1	24908f5ba355b48fc1a34a27ac1d258b.tiff	4	0	2
organ_0009_0001_B3_isoniazide_1	15a249bdd6fe5ac9cfb55e14d1053c66.tiff	5	0	2
organ_0009_0001_B3_isoniazide_1	3587f9bfc100e2847f90a4100cb50eee.tiff	6	0	2
organ_0009_0001_B3_isoniazide_1	dc1ae2ae48bb754d060207bff09c3b14.tiff	7	0	2
organ_0009_0001_B3_isoniazide_1	a64678d343db3363219e7e976f6ae870.tiff	8	0	2
organ_0009_0001_B3_isoniazide_1	f1f67f616f1d19bd916fcd7cdd5c5412.tiff	9	0	2
organ_0009_0001_B3_isoniazide_1	0e801c4cf89204335c383e55f261ed0c.tiff	10	0	2
organ_0009_0001_B3_isoniazide_1	019cf35272dcfb6e809b1fda93dfa5f8.tiff	11	0	2
organ_0009_0001_B3_isoniazide_1	328e3852448add0c17242c1855a90332.tiff	12	0	2
organ_0009_0001_B3_isoniazide_1	1d63d048f79207585e8d01b0fb6ae652.tiff	13	0	2
organ_0009_0001_B3_isoniazide_1	07adb366f43715daa9a73145a3a3dd30.tiff	14	0	2
organ_0009_0001_B3_isoniazide_1	91eca662200dc95e49fcaeedb75deebe.tiff	15	0	2
organ_0009_0001_B3_isoniazide_1	072a4c69556ae971f4cde4be24413e75.tiff	16	0	2
organ_0009_0001_B3_isoniazide_1	0b5ed254846f58164af1e149fdbd9936.tiff	17	0	2
organ_0009_0001_B3_isoniazide_1	70b98c815c60e1910d2ba47b6b694644.tiff	18	0	2
organ_0009_0001_B3_isoniazide_1	cb9a7f425b8067d0aff50e414653e9c8.tiff	19	0	2
organ_0009_0001_B3_isoniazide_1	db7a99c31964ff1f8f9f9128923b1dab.tiff	0	1	2
organ_0009_0001_B3_isoniazide_1	526a62110476d4ebd1c5a031425d7656.tiff	1	1	2
organ_0009_0001_B3_isoniazide_1	3c358f988161e360e76ca5b3c2ba87c3.tiff	2	1	2
organ_0009_0001_B3_isoniazide_1	300dcdd8bb095ca1a7676c843027a103.tiff	3	1	2
organ_0009_0001_B3_isoniazide_1	0590d97826ce7f7ab9476548cd231a58.tiff	4	1	2
organ_0009_0001_B3_isoniazide_1	735791b9dcda9c87784a0d04e77fb91e.tiff	5	1	2
organ_0009_0001_B3_isoniazide_1	c85d7d7329febb68d6fd5c44cfe7f958.tiff	6	1	2
organ_0009_0001_B3_isoniazide_1	bf344bc743ef5bb885bb87aceccd1c6e.tiff	7	1	2
organ_0009_0001_B3_isoniazide_1	140796d4e984eae2a6bb9e1c6fb1e970.tiff	8	1	2
organ_0009_0001_B3_isoniazide_1	7bc68a13c26a239c6fc97796b929fd4f.tiff	9	1	2
organ_0009_0001_B3_isoniazide_1	06b586c1a85093c1aceeb55e4c16b401.tiff	10	1	2
organ_0009_0001_B3_isoniazide_1	5ae66cebc221a6d9fc931ea97a5e70e4.tiff	11	1	2
organ_0009_0001_B3_isoniazide_1	f76ee4becdc6086ade308ee742b1bde5.tiff	12	1	2
organ_0009_0001_B3_isoniazide_1	7848cae659d4c21145a222b716f4d6f0.tiff	13	1	2
organ_0009_0001_B3_isoniazide_1	ea7b51d7cb68bc270d101086c565e322.tiff	14	1	2
organ_0009_0001_B3_isoniazide_1	f59b2d08c2324b254b06db5f76b3b01e.tiff	15	1	2
organ_0009_0001_B3_isoniazide_1	61405ff88725986ac9f0bb8058d7e356.tiff	16	1	2
organ_0009_0001_B3_isoniazide_1	c4e42e555869df7ba6103425c8075075.tiff	17	1	2
organ_0009_0001_B3_isoniazide_1	28c46ce16a4ed5a124a50455c3b98fd4.tiff	18	1	2
organ_0009_0001_B3_isoniazide_1	fa93eca63f0f5feacca760c1832a2160.tiff	19	1	2
organ_0009_0001_B3_isoniazide_1	2719232dfa19bc155f844801952461e2.tiff	0	2	2
organ_0009_0001_B3_isoniazide_1	bb4ab8f98e0e7a160024d33d240f90a0.tiff	1	2	2
organ_0009_0001_B3_isoniazide_1	bae7527a527db016dc689233490f105f.tiff	2	2	2
organ_0009_0001_B3_isoniazide_1	05b1de402298f7c6141185b7f4f94973.tiff	3	2	2
organ_0009_0001_B3_isoniazide_1	10db7946a2b9825c0b8351479cbce9a6.tiff	4	2	2
organ_0009_0001_B3_isoniazide_1	f9b8374dc8a2f9b945d59071728c15e0.tiff	5	2	2
organ_0009_0001_B3_isoniazide_1	090627f6a4993b62e4f46641a75574fb.tiff	6	2	2
organ_0009_0001_B3_isoniazide_1	12435ce14b52e58fb218bc6feb8a0ed6.tiff	7	2	2
organ_0009_0001_B3_isoniazide_1	455b3b3902388704f1ef74b3693043e2.tiff	8	2	2
organ_0009_0001_B3_isoniazide_1	f0941a1a3dde7c33a00d89bc0ff96e19.tiff	9	2	2
organ_0009_0001_B3_isoniazide_1	f0d1a52a206551f21dbc7a5129ee2a1b.tiff	10	2	2
organ_0009_0001_B3_isoniazide_1	4a6fffeddd3cd15792186bd206c82897.tiff	11	2	2
organ_0009_0001_B3_isoniazide_1	8cb7d1389dd8d5ae53ac52e1108555b1.tiff	12	2	2
organ_0009_0001_B3_isoniazide_1	f7891c05435c64238b06d54d771f2dda.tiff	13	2	2
organ_0009_0001_B3_isoniazide_1	6a2b1fee7c5e5b8800bbf52a3d8b225c.tiff	14	2	2
organ_0009_0001_B3_isoniazide_1	9b50055d15e71ce661681e481f1097f7.tiff	15	2	2
organ_0009_0001_B3_isoniazide_1	8a6e5414a8f78e51e2172fd020e0047b.tiff	16	2	2
organ_0009_0001_B3_isoniazide_1	fd2c26e2f10d9d34e309a74f19034bf3.tiff	17	2	2
organ_0009_0001_B3_isoniazide_1	4cb07af1b56d129b96bf6ab7c748973f.tiff	18	2	2
organ_0009_0001_B3_isoniazide_1	f6660b2cf0d9f012bf5342bbca60110a.tiff	19	2	2
organ_0009_0001_B3_isoniazide_1	4ba57c7cf9be85bccefb28a9d0d326fd.tiff	0	3	2
organ_0009_0001_B3_isoniazide_1	885d1b3455ef609b7b4e5e9deda0e4c2.tiff	1	3	2
organ_0009_0001_B3_isoniazide_1	f7af4c8a0feb9d82772621c36b5e1616.tiff	2	3	2
organ_0009_0001_B3_isoniazide_1	81c17dd0c12f6fd4fad1c83214ce0e89.tiff	3	3	2
organ_0009_0001_B3_isoniazide_1	86dd78cc6f4f57f03751cfaff5306783.tiff	4	3	2
organ_0009_0001_B3_isoniazide_1	9f3f7281d4b1fb7718011e02e02c4ba5.tiff	5	3	2
organ_0009_0001_B3_isoniazide_1	ebd0224e4b1482480f3f2a0b9bebe442.tiff	6	3	2
organ_0009_0001_B3_isoniazide_1	d6a87a0b23108c913a3e714a9c1dd33a.tiff	7	3	2
organ_0009_0001_B3_isoniazide_1	18b4b1770063e5f207d61b0a9171c9a5.tiff	8	3	2
organ_0009_0001_B3_isoniazide_1	cd09aa73069740ff079a0b7c53672d4e.tiff	9	3	2
organ_0009_0001_B3_isoniazide_1	20bb95a7c9d31ecda885dd5193ad4b2e.tiff	10	3	2
organ_0009_0001_B3_isoniazide_1	ccd7f73a884628d8e3c82feb8f38b7e7.tiff	11	3	2
organ_0009_0001_B3_isoniazide_1	537b56d8cae6a17608546abe45847ecd.tiff	12	3	2
organ_0009_0001_B3_isoniazide_1	65e7e331200b2e07ea63fb419812e1fd.tiff	13	3	2
organ_0009_0001_B3_isoniazide_1	8b194164db07e57b1b3a9af02a4724f6.tiff	14	3	2
organ_0009_0001_B3_isoniazide_1	3ab4c9510e7c9e0c73be5c6ef7f2e600.tiff	15	3	2
organ_0009_0001_B3_isoniazide_1	2619fdd3066633b1ffe170306e0bc590.tiff	16	3	2
organ_0009_0001_B3_isoniazide_1	10fbeb02b933bca2e6a3a11cf70e8e06.tiff	17	3	2
organ_0009_0001_B3_isoniazide_1	4c051de54cdd65b2b5513954346c7094.tiff	18	3	2
organ_0009_0001_B3_isoniazide_1	33a2e4ba395423388a3570e367e71971.tiff	19	3	2
organ_0009_0001_B4_isoniazide_1	5ac8188decdebe564c297032c87035c2.tiff	0	0	2
organ_0009_0001_B4_isoniazide_1	eecbc97caf1c76b4da8eee2085a7275a.tiff	1	0	2
organ_0009_0001_B4_isoniazide_1	565f670c2ec8c0d4baae3571e97b4c05.tiff	2	0	2
organ_0009_0001_B4_isoniazide_1	4fa1bee1104082826324480842aa647d.tiff	3	0	2
organ_0009_0001_B4_isoniazide_1	e89024e98845d28173d08d2fbae8828d.tiff	4	0	2
organ_0009_0001_B4_isoniazide_1	28c37f563551bda46a8797b1297dd7f3.tiff	5	0	2
organ_0009_0001_B4_isoniazide_1	78b720da74a6530f470a03d51d0a9794.tiff	6	0	2
organ_0009_0001_B4_isoniazide_1	88ffdec668b1ff4cfbcca3b5e467e49f.tiff	7	0	2
organ_0009_0001_B4_isoniazide_1	00db046cc043cacbe87128a8903f2813.tiff	8	0	2
organ_0009_0001_B4_isoniazide_1	88b0af4129468001f369fc64817884a5.tiff	9	0	2
organ_0009_0001_B4_isoniazide_1	2cbc9365e8d0559aaf2e433bb6a42dac.tiff	10	0	2
organ_0009_0001_B4_isoniazide_1	ba8fd7b75e4ba00a8fd5fbd7955eea7d.tiff	11	0	2
organ_0009_0001_B4_isoniazide_1	54b9e4a0765c81d44f0c4d0ce1e97aa8.tiff	12	0	2
organ_0009_0001_B4_isoniazide_1	4ca314607f1ba9fe4c1589c82b548948.tiff	13	0	2
organ_0009_0001_B4_isoniazide_1	b247dda27b3b1f895b1bd81968f11adf.tiff	14	0	2
organ_0009_0001_B4_isoniazide_1	bfa066de557fc2d86b669cee15ce609f.tiff	15	0	2
organ_0009_0001_B4_isoniazide_1	3230a655711d7afcbb71107ac42c7d70.tiff	16	0	2
organ_0009_0001_B4_isoniazide_1	a40c930bbe98f5fd5f2ab755ec631a4e.tiff	17	0	2
organ_0009_0001_B4_isoniazide_1	95a2407685cb98bc5af4672dc36b2c7f.tiff	18	0	2
organ_0009_0001_B4_isoniazide_1	9e2d75617be2df77cd40eb211dfea2f1.tiff	19	0	2
organ_0009_0001_B4_isoniazide_1	a281bac03e65d84a1372dae16a8e6a0b.tiff	0	1	2
organ_0009_0001_B4_isoniazide_1	ef7f5bc94e2fd2952f1bef01fa6a4af1.tiff	1	1	2
organ_0009_0001_B4_isoniazide_1	d9a73d01bdcbb6825aa1ab96e3c4776d.tiff	2	1	2
organ_0009_0001_B4_isoniazide_1	6d37c0174ce91a857619ee66b938d925.tiff	3	1	2
organ_0009_0001_B4_isoniazide_1	c2abf3970af65f84ee0f9d31fc0f2f45.tiff	4	1	2
organ_0009_0001_B4_isoniazide_1	51f0fef9cf6450b6712a7b4c7a3a773c.tiff	5	1	2
organ_0009_0001_B4_isoniazide_1	b8712e80a0b92f919cbfd6973a519a15.tiff	6	1	2
organ_0009_0001_B4_isoniazide_1	a83f311a79758f40a3ee241e7979cfd5.tiff	7	1	2
organ_0009_0001_B4_isoniazide_1	87fd3b4791e4a0196c2e41bff0db63cc.tiff	8	1	2
organ_0009_0001_B4_isoniazide_1	1efc348507f320dae8a0bdc2a120df77.tiff	9	1	2
organ_0009_0001_B4_isoniazide_1	afb65d6bc4a0f28caca5e21f7da78253.tiff	10	1	2
organ_0009_0001_B4_isoniazide_1	0373fc3e87d41975f8a6d24553385602.tiff	11	1	2
organ_0009_0001_B4_isoniazide_1	255ed7a7aa0584a95d8bdd8c7ac28769.tiff	12	1	2
organ_0009_0001_B4_isoniazide_1	ee1050474ff41be78d3bedf1750ec56b.tiff	13	1	2
organ_0009_0001_B4_isoniazide_1	886eb271471c60092b3cb738244fe3c3.tiff	14	1	2
organ_0009_0001_B4_isoniazide_1	1fbaf58ff750298dbbb9a49eeafd571e.tiff	15	1	2
organ_0009_0001_B4_isoniazide_1	29b407257dddffebbe80240662d8ddc3.tiff	16	1	2
organ_0009_0001_B4_isoniazide_1	d8bf7a0a5d624ef5710749dd2a19e02a.tiff	17	1	2
organ_0009_0001_B4_isoniazide_1	8349172896213b5e8647279bc4bcdd69.tiff	18	1	2
organ_0009_0001_B4_isoniazide_1	0dc29fa41350320896e6096c03d900d1.tiff	19	1	2
organ_0009_0001_B4_isoniazide_1	3c6c33b22bee49410c3804dbfe15e940.tiff	0	2	2
organ_0009_0001_B4_isoniazide_1	56b7406f26bd4475ccd6d968ee8ae31d.tiff	1	2	2
organ_0009_0001_B4_isoniazide_1	3e7eb97a17a921e2d45bf0af4ea326e9.tiff	2	2	2
organ_0009_0001_B4_isoniazide_1	fd20180042824625bc0e8bfc0ffce702.tiff	3	2	2
organ_0009_0001_B4_isoniazide_1	a0fecb003e0722fcd8e1fdeb49bebeeb.tiff	4	2	2
organ_0009_0001_B4_isoniazide_1	f4f1ac5b4333c37d463275bcc253529f.tiff	5	2	2
organ_0009_0001_B4_isoniazide_1	379ae29a7284fb3e194af00c3a4fe5e2.tiff	6	2	2
organ_0009_0001_B4_isoniazide_1	49ecba263edd11211207d38ea329484a.tiff	7	2	2
organ_0009_0001_B4_isoniazide_1	07926c900b216be9a4242ec2e33b4c56.tiff	8	2	2
organ_0009_0001_B4_isoniazide_1	44db5ce89ad23cff8bf515c74ba69b48.tiff	9	2	2
organ_0009_0001_B4_isoniazide_1	b6435d9a89e795ad99047a3de09b7231.tiff	10	2	2
organ_0009_0001_B4_isoniazide_1	8a1a526cfda7bb183b70011d9f47a7b4.tiff	11	2	2
organ_0009_0001_B4_isoniazide_1	066d374e0b4f0d726a7b519e2a76c36c.tiff	12	2	2
organ_0009_0001_B4_isoniazide_1	3310b66a66b7c683314af8e71e9eb929.tiff	13	2	2
organ_0009_0001_B4_isoniazide_1	faf154ce581336c15c1d530faf95cca3.tiff	14	2	2
organ_0009_0001_B4_isoniazide_1	28c66b2453c4e04e9d0cf93a8b6726f2.tiff	15	2	2
organ_0009_0001_B4_isoniazide_1	d63baac9a6ed7f2bc09d4586488255df.tiff	16	2	2
organ_0009_0001_B4_isoniazide_1	cfc733801b57652a6e09c75583febf74.tiff	17	2	2
organ_0009_0001_B4_isoniazide_1	961068c7533bed55a5364f4c4579f90f.tiff	18	2	2
organ_0009_0001_B4_isoniazide_1	d4d065708fb8de91a87ee363a8b07288.tiff	19	2	2
organ_0009_0001_B4_isoniazide_1	655a1833ac5eced4b94e011393a3729d.tiff	0	3	2
organ_0009_0001_B4_isoniazide_1	ee307c8f3fae0746405c61c610d374ea.tiff	1	3	2
organ_0009_0001_B4_isoniazide_1	ab66f8c54a767eb608ba0e6ac4350c96.tiff	2	3	2
organ_0009_0001_B4_isoniazide_1	64e001a31cc88bed49cda8a1b8db0181.tiff	3	3	2
organ_0009_0001_B4_isoniazide_1	47a93c9c73348e9874c4197ea2055314.tiff	4	3	2
organ_0009_0001_B4_isoniazide_1	3174f1eea7bf1744224daf0aa1d10b8d.tiff	5	3	2
organ_0009_0001_B4_isoniazide_1	0b7167817cefb1818c0e7e6247608c5b.tiff	6	3	2
organ_0009_0001_B4_isoniazide_1	633ce6566c690b0295570afec4545e66.tiff	7	3	2
organ_0009_0001_B4_isoniazide_1	e36a50fb78ac6badbb3df89fe0270135.tiff	8	3	2
organ_0009_0001_B4_isoniazide_1	2ab46a083aa12aecc911733e8fc879a8.tiff	9	3	2
organ_0009_0001_B4_isoniazide_1	94712e8542ed9e9f032ccdfa1ad54c53.tiff	10	3	2
organ_0009_0001_B4_isoniazide_1	a6335b0653418639a2305f0423254640.tiff	11	3	2
organ_0009_0001_B4_isoniazide_1	45c2cc26930c07f4e6ce2ee906053226.tiff	12	3	2
organ_0009_0001_B4_isoniazide_1	c3359cbde236385e97770a8fc4a78a3e.tiff	13	3	2
organ_0009_0001_B4_isoniazide_1	bba6b0cbc1cbde95d7a08a77ce12c5d1.tiff	14	3	2
organ_0009_0001_B4_isoniazide_1	7b603e2363983b1906202cad7882bd13.tiff	15	3	2
organ_0009_0001_B4_isoniazide_1	f77f2081fde524bf2e93627368948dca.tiff	16	3	2
organ_0009_0001_B4_isoniazide_1	7f922f0d73a439a95a2fd722b6f7e312.tiff	17	3	2
organ_0009_0001_B4_isoniazide_1	a98be0a18f0e4dd3690cf092cae49eca.tiff	18	3	2
organ_0009_0001_B4_isoniazide_1	6619d7beb492aa3bd3e675888c444f99.tiff	19	3	2
organ_0009_0001_C2_isoniazide_10	8f5ce0381e0e8d9ced06d094c6b55f66.tiff	0	0	2
organ_0009_0001_C2_isoniazide_10	00e40b036c12fb8ee22580857a4623f3.tiff	1	0	2
organ_0009_0001_C2_isoniazide_10	9158b62761f665d8bf41a0abeff5bfdd.tiff	2	0	2
organ_0009_0001_C2_isoniazide_10	e85407dbd5b3117d6f05f895bf171d0a.tiff	3	0	2
organ_0009_0001_C2_isoniazide_10	a2722bc505677a0021a5742e929598c3.tiff	4	0	2
organ_0009_0001_C2_isoniazide_10	754972124d5fcccd8a817cbc88704620.tiff	5	0	2
organ_0009_0001_C2_isoniazide_10	5af334f42826d78b9c8e3314fbcdad28.tiff	6	0	2
organ_0009_0001_C2_isoniazide_10	341495774d6d05034f22b6576929f95e.tiff	7	0	2
organ_0009_0001_C2_isoniazide_10	c684cef6dd296d95a5382eb9d01e7439.tiff	8	0	2
organ_0009_0001_C2_isoniazide_10	b65d4064697859dc309cd5e54a2abf19.tiff	9	0	2
organ_0009_0001_C2_isoniazide_10	aceef2bb5f6aea667982fb759eead0ea.tiff	10	0	2
organ_0009_0001_C2_isoniazide_10	9449fe0e84404ffede0cc5fbeb663a16.tiff	11	0	2
organ_0009_0001_C2_isoniazide_10	d521e9dbd253aa149e82f5b3ce6a3225.tiff	12	0	2
organ_0009_0001_C2_isoniazide_10	a52be8aa2fce8b391c0b34dcd69c758e.tiff	13	0	2
organ_0009_0001_C2_isoniazide_10	b22aaf9341b9d6cba3c347829be7df51.tiff	14	0	2
organ_0009_0001_C2_isoniazide_10	5b2a3d00a7e5e350030487b440851732.tiff	15	0	2
organ_0009_0001_C2_isoniazide_10	5a2565c13da2292a76f8cbf4bff9e092.tiff	16	0	2
organ_0009_0001_C2_isoniazide_10	5b828c6ec5d4a5390530b38c29913b89.tiff	17	0	2
organ_0009_0001_C2_isoniazide_10	2aea4c76f22ecdbac7c874a984a76a84.tiff	18	0	2
organ_0009_0001_C2_isoniazide_10	8aea2e530871c7256c4c4ac8a8654270.tiff	19	0	2
organ_0009_0001_C2_isoniazide_10	380be98346554c6076bbb1dab18e1854.tiff	0	1	2
organ_0009_0001_C2_isoniazide_10	173dcdddefe0802bc4aaa853e621c1c6.tiff	1	1	2
organ_0009_0001_C2_isoniazide_10	259880be6bfa2549d93cdc48c583c667.tiff	2	1	2
organ_0009_0001_C2_isoniazide_10	f34584a07fbd0e5aaa59923dd1e93994.tiff	3	1	2
organ_0009_0001_C2_isoniazide_10	9d5cb2a0e728a55f9b8abeb29ccae1ef.tiff	4	1	2
organ_0009_0001_C2_isoniazide_10	4495f30078498f81d6da2972b271fe7d.tiff	5	1	2
organ_0009_0001_C2_isoniazide_10	f4719c87acb430f7250986d6611608a7.tiff	6	1	2
organ_0009_0001_C2_isoniazide_10	d1e270665182db6387c4774e4043fe4b.tiff	7	1	2
organ_0009_0001_C2_isoniazide_10	1329ad92024ef1a907d4e93b81c49855.tiff	8	1	2
organ_0009_0001_C2_isoniazide_10	e51a16ade4d54f52a722718f87ed4b47.tiff	9	1	2
organ_0009_0001_C2_isoniazide_10	cd5eb5619319aa908441a357401d27c6.tiff	10	1	2
organ_0009_0001_C2_isoniazide_10	2310b978d1eb1b4dd3a96822c6ebd650.tiff	11	1	2
organ_0009_0001_C2_isoniazide_10	d05d17b107ced6f80941c1434a32df42.tiff	12	1	2
organ_0009_0001_C2_isoniazide_10	fc093a5bfc61cc33001755197075d5c7.tiff	13	1	2
organ_0009_0001_C2_isoniazide_10	e828f448c49e758ef352470ccd282243.tiff	14	1	2
organ_0009_0001_C2_isoniazide_10	d89917210b491acaa148de62f02ffe6a.tiff	15	1	2
organ_0009_0001_C2_isoniazide_10	e6d4f97918af3a099a0b6dcf2d34c30b.tiff	16	1	2
organ_0009_0001_C2_isoniazide_10	c9a9fd62673765d00b17219a233afe5e.tiff	17	1	2
organ_0009_0001_C2_isoniazide_10	58ae83ed1f09cb00ec4fba84c80308b5.tiff	18	1	2
organ_0009_0001_C2_isoniazide_10	351e674dd694a6ed7e512dfad0a40e63.tiff	19	1	2
organ_0009_0001_C2_isoniazide_10	8e9795eb86fd206de0ec4fcd1b346837.tiff	0	2	2
organ_0009_0001_C2_isoniazide_10	b48edbc28b4edbd9ed193228ed4ae298.tiff	1	2	2
organ_0009_0001_C2_isoniazide_10	3b29908e9f1a2b6d219c522fec61f8b3.tiff	2	2	2
organ_0009_0001_C2_isoniazide_10	12bf8f8ca36ad33598431b6ca9a87b24.tiff	3	2	2
organ_0009_0001_C2_isoniazide_10	7f29b0ad76e9fb25316eccebdd1fee2f.tiff	4	2	2
organ_0009_0001_C2_isoniazide_10	789755208e5e6921a3dde7c78d561420.tiff	5	2	2
organ_0009_0001_C2_isoniazide_10	c4252a0e3b1fb1ad7d0c6a1277a0614f.tiff	6	2	2
organ_0009_0001_C2_isoniazide_10	326127d484f0d2a9cce1f1e0a128b8e7.tiff	7	2	2
organ_0009_0001_C2_isoniazide_10	ac0b79dfc2c3a7f78338826f0424f7b4.tiff	8	2	2
organ_0009_0001_C2_isoniazide_10	797411596ee3e69391983c417353f4c5.tiff	9	2	2
organ_0009_0001_C2_isoniazide_10	ecd11634d0a88492acb2f326625cf500.tiff	10	2	2
organ_0009_0001_C2_isoniazide_10	4256a5e76be1b1e153d2e7d44d248960.tiff	11	2	2
organ_0009_0001_C2_isoniazide_10	631aa9644047af92f4267634bb531c19.tiff	12	2	2
organ_0009_0001_C2_isoniazide_10	5cb013f81a7ea85bfe69c393556d510c.tiff	13	2	2
organ_0009_0001_C2_isoniazide_10	033a29fab9621b96194b489331e4fc23.tiff	14	2	2
organ_0009_0001_C2_isoniazide_10	14df09e3a3c99a23a1b035e17125ae3a.tiff	15	2	2
organ_0009_0001_C2_isoniazide_10	5c47d4dd42269cbd548b7dad773d1bab.tiff	16	2	2
organ_0009_0001_C2_isoniazide_10	e7b035313283603eb54c7b3409b12c70.tiff	17	2	2
organ_0009_0001_C2_isoniazide_10	5a692a965abbf99b03f83a5fe03abd48.tiff	18	2	2
organ_0009_0001_C2_isoniazide_10	97ce06f1166ab76751b2cd9153184391.tiff	19	2	2
organ_0009_0001_C2_isoniazide_10	774966f04412ecf68d1ff1736a6f9501.tiff	0	3	2
organ_0009_0001_C2_isoniazide_10	f6cd2fa761da4572e932ac87f533bced.tiff	1	3	2
organ_0009_0001_C2_isoniazide_10	b828e573ad2194fafee7ea50f9b251c4.tiff	2	3	2
organ_0009_0001_C2_isoniazide_10	116193d5eb9cdcfb6c320c5b76b3d960.tiff	3	3	2
organ_0009_0001_C2_isoniazide_10	542dcf03f4abcde75c2da6645a35b124.tiff	4	3	2
organ_0009_0001_C2_isoniazide_10	b0d75522d9966a253df48cc830a2bb80.tiff	5	3	2
organ_0009_0001_C2_isoniazide_10	794d974a234f9aba58f63a602a2de8ad.tiff	6	3	2
organ_0009_0001_C2_isoniazide_10	0acbc7b3fc6c7497408250d1ad14f8c1.tiff	7	3	2
organ_0009_0001_C2_isoniazide_10	00f49f1984b29b69a0b2c77892ea7349.tiff	8	3	2
organ_0009_0001_C2_isoniazide_10	9b2c683ddc5434715560ebc36618679f.tiff	9	3	2
organ_0009_0001_C2_isoniazide_10	da06c2ca4f37dbcb6acc3ffa3ddf775b.tiff	10	3	2
organ_0009_0001_C2_isoniazide_10	3575911c02ef25cd85d045f273e191b8.tiff	11	3	2
organ_0009_0001_C2_isoniazide_10	d02392e978e8216f5f332db4597273a7.tiff	12	3	2
organ_0009_0001_C2_isoniazide_10	77c7341074e9b6cc99ed291b27293e00.tiff	13	3	2
organ_0009_0001_C2_isoniazide_10	08487c6565f3222e0ebfbb8bfba3b57e.tiff	14	3	2
organ_0009_0001_C2_isoniazide_10	99410200e9d5fd7145e2f7d376245d8a.tiff	15	3	2
organ_0009_0001_C2_isoniazide_10	2f25ad21858d2fc5d2ce563c90b597c1.tiff	16	3	2
organ_0009_0001_C2_isoniazide_10	320484a5b799cc8a850de5bf9b9a94c0.tiff	17	3	2
organ_0009_0001_C2_isoniazide_10	1618f556bac906da0f344f7de07b8bd5.tiff	18	3	2
organ_0009_0001_C2_isoniazide_10	69c0a1bba41f1adcd3b2005bac7f0e59.tiff	19	3	2
organ_0009_0001_C3_isoniazide_10	b500b8ada73fb2b30a4f1219ef75ac84.tiff	0	0	2
organ_0009_0001_C3_isoniazide_10	16fd63741a2a3bb1030002a7743fe9bf.tiff	1	0	2
organ_0009_0001_C3_isoniazide_10	2923e92ff40cd13131931d4143a9f0b5.tiff	2	0	2
organ_0009_0001_C3_isoniazide_10	30bd7051ab993df74860ba88fdcc1c5b.tiff	3	0	2
organ_0009_0001_C3_isoniazide_10	8cfa1b96dd512059f7536e2bdff9431d.tiff	4	0	2
organ_0009_0001_C3_isoniazide_10	0b60ee460acb28b79123aab3b68f29ff.tiff	5	0	2
organ_0009_0001_C3_isoniazide_10	1be8f44cc6a16e3d093f01c0414afd92.tiff	6	0	2
organ_0009_0001_C3_isoniazide_10	a8b89b1bb7f8535e1992cc6fc3ed093d.tiff	7	0	2
organ_0009_0001_C3_isoniazide_10	dc8714d7ecd691b950e09b2f80b2a69b.tiff	8	0	2
organ_0009_0001_C3_isoniazide_10	384e5e89a0892fc9cccb2ad52984dfb0.tiff	9	0	2
organ_0009_0001_C3_isoniazide_10	3405c4f3606a3709001b6096afeab563.tiff	10	0	2
organ_0009_0001_C3_isoniazide_10	a7b8ed53e24f3d79d9c47620eabd552a.tiff	11	0	2
organ_0009_0001_C3_isoniazide_10	5fca102cfd454b78e3bb2c8f6d4e2a51.tiff	12	0	2
organ_0009_0001_C3_isoniazide_10	1d1e2fa27d6d6161d9dca3f09c033a5f.tiff	13	0	2
organ_0009_0001_C3_isoniazide_10	c64ecc5ee89c974e706966318db3099c.tiff	14	0	2
organ_0009_0001_C3_isoniazide_10	bf895de01f39bd0e0b1f1f8d6148afce.tiff	15	0	2
organ_0009_0001_C3_isoniazide_10	13ace5f24d2e66188e76444984c6b32d.tiff	16	0	2
organ_0009_0001_C3_isoniazide_10	50624e2d80bbd14ae3820115b57d7556.tiff	17	0	2
organ_0009_0001_C3_isoniazide_10	cc9d8b111f40015c07f0c10e35f6c7f8.tiff	18	0	2
organ_0009_0001_C3_isoniazide_10	ef355d13dde95d2682615698a3a2d2de.tiff	19	0	2
organ_0009_0001_C3_isoniazide_10	1b9983897130173cb45c96af27b6b318.tiff	0	1	2
organ_0009_0001_C3_isoniazide_10	09a5713d10f6c93f1203c321b2ff47e9.tiff	1	1	2
organ_0009_0001_C3_isoniazide_10	c3d892cff440c358232bb9b5d85fabf8.tiff	2	1	2
organ_0009_0001_C3_isoniazide_10	f1596b1e2f8d344630c1b9153c9acca7.tiff	3	1	2
organ_0009_0001_C3_isoniazide_10	cd8605d91e88e14cbde67f1cf61a433a.tiff	4	1	2
organ_0009_0001_C3_isoniazide_10	11a99314f95732aadab6dd9015224411.tiff	5	1	2
organ_0009_0001_C3_isoniazide_10	0a74521be302cf501117364ffd86dbde.tiff	6	1	2
organ_0009_0001_C3_isoniazide_10	c93469344aec2fc22a5019f796c2d495.tiff	7	1	2
organ_0009_0001_C3_isoniazide_10	4297a76c6588ffee56ba772c70328072.tiff	8	1	2
organ_0009_0001_C3_isoniazide_10	3bed2cf524c336a94e2660ff4d2ebd3d.tiff	9	1	2
organ_0009_0001_C3_isoniazide_10	c3ab4bd3de43552a04cde6f9784312c6.tiff	10	1	2
organ_0009_0001_C3_isoniazide_10	8170977673881b0b5d98a36267d50e1c.tiff	11	1	2
organ_0009_0001_C3_isoniazide_10	6f287686a56bc98e700acdd11ad74a20.tiff	12	1	2
organ_0009_0001_C3_isoniazide_10	52a02a4a05f7f93aacd4b92ce00a8580.tiff	13	1	2
organ_0009_0001_C3_isoniazide_10	baac56c9b10cd85d8f77158a714ff786.tiff	14	1	2
organ_0009_0001_C3_isoniazide_10	29b062b5b4b7796e4865a5a66e62075d.tiff	15	1	2
organ_0009_0001_C3_isoniazide_10	49b1a8c1cdb42e225d60951fb54bd2c2.tiff	16	1	2
organ_0009_0001_C3_isoniazide_10	467c692e3867eccfa035e7b77dcf77c7.tiff	17	1	2
organ_0009_0001_C3_isoniazide_10	c5770464be46fcb744198520ac28400f.tiff	18	1	2
organ_0009_0001_C3_isoniazide_10	cb2e0ff9cff6e0b95b4bfb70b96843e7.tiff	19	1	2
organ_0009_0001_C3_isoniazide_10	9437f341f0bc9ee83cbb98a88b6afff7.tiff	0	2	2
organ_0009_0001_C3_isoniazide_10	b567fa23436f486079d9af1f4ec28f45.tiff	1	2	2
organ_0009_0001_C3_isoniazide_10	77b703ec37fe8b59b23435b0d28060ba.tiff	2	2	2
organ_0009_0001_C3_isoniazide_10	ff57796ddf088ca9e4e97e848cb2054a.tiff	3	2	2
organ_0009_0001_C3_isoniazide_10	cf1d78fb0d96e26d5d1e1d37503b408f.tiff	4	2	2
organ_0009_0001_C3_isoniazide_10	fc65decc2fcb9728ec148aec56b96601.tiff	5	2	2
organ_0009_0001_C3_isoniazide_10	9b5d61f1cc0738bbd4067bdd9f95aabf.tiff	6	2	2
organ_0009_0001_C3_isoniazide_10	329076d905657009f77daf9d3b5239eb.tiff	7	2	2
organ_0009_0001_C3_isoniazide_10	e4bf8499f9847786ce9e42961ba3fbf7.tiff	8	2	2
organ_0009_0001_C3_isoniazide_10	f087d3043424579dab0e0551d551fe3a.tiff	9	2	2
organ_0009_0001_C3_isoniazide_10	4d28392b7e31a42a423fa09392230244.tiff	10	2	2
organ_0009_0001_C3_isoniazide_10	ef227239bb68ef4924514df1ad19ba44.tiff	11	2	2
organ_0009_0001_C3_isoniazide_10	643e3f76529dc97985db4e10fe6643ac.tiff	12	2	2
organ_0009_0001_C3_isoniazide_10	d5e9d1256975be99f05881af4cadcbc4.tiff	13	2	2
organ_0009_0001_C3_isoniazide_10	990c8c1ff344d3a8950279dd65bdfe3c.tiff	14	2	2
organ_0009_0001_C3_isoniazide_10	c1b41319b60a2b6a33c18352a0db860e.tiff	15	2	2
organ_0009_0001_C3_isoniazide_10	1e01d05af357de89874bbc80bdca6ef1.tiff	16	2	2
organ_0009_0001_C3_isoniazide_10	080fd9e6668f921699e9025c84e1d795.tiff	17	2	2
organ_0009_0001_C3_isoniazide_10	d676f21f8358ac558f397ee14b8432e5.tiff	18	2	2
organ_0009_0001_C3_isoniazide_10	b53e50bcaf1d197c4ef9c1f2d9d488ee.tiff	19	2	2
organ_0009_0001_C3_isoniazide_10	389b2f1b04935e30f78b9a2681cc9d56.tiff	0	3	2
organ_0009_0001_C3_isoniazide_10	3f0cdc492f994fbfc8b876529dc84f44.tiff	1	3	2
organ_0009_0001_C3_isoniazide_10	85209100d7b5781075122c8c4a3e1f0a.tiff	2	3	2
organ_0009_0001_C3_isoniazide_10	619edb48705448b66b7866d854e2a418.tiff	3	3	2
organ_0009_0001_C3_isoniazide_10	8fc2c579d24eb14a95a5b25610e48a72.tiff	4	3	2
organ_0009_0001_C3_isoniazide_10	43ee45cbabf42bf7f44639fd3904135f.tiff	5	3	2
organ_0009_0001_C3_isoniazide_10	93c9eb030f97bc5084b1d8b902032fb4.tiff	6	3	2
organ_0009_0001_C3_isoniazide_10	4d8262f3778ec6c30454be8675c62d96.tiff	7	3	2
organ_0009_0001_C3_isoniazide_10	fe03fb02a89ca734c51b0c5cd8e6027d.tiff	8	3	2
organ_0009_0001_C3_isoniazide_10	cdd8e8cda33009164b017042ff93c764.tiff	9	3	2
organ_0009_0001_C3_isoniazide_10	8a935fea13c8e2df9e0b23d6b4bce105.tiff	10	3	2
organ_0009_0001_C3_isoniazide_10	b0fc0fc9910f04444de4a8d0fcca516a.tiff	11	3	2
organ_0009_0001_C3_isoniazide_10	322d7fcfdf708927db48025bfce60da6.tiff	12	3	2
organ_0009_0001_C3_isoniazide_10	5327b542c7a184f51c6d300fe4a38f51.tiff	13	3	2
organ_0009_0001_C3_isoniazide_10	4c5db62102076a96f91705045bcd1c7f.tiff	14	3	2
organ_0009_0001_C3_isoniazide_10	c94ef42bcb798dc8269f6299c0ca395b.tiff	15	3	2
organ_0009_0001_C3_isoniazide_10	dde04b552ade478122069c31e440aa7c.tiff	16	3	2
organ_0009_0001_C3_isoniazide_10	39beb9adf9907b06b45a396d60c699a8.tiff	17	3	2
organ_0009_0001_C3_isoniazide_10	95566e2fa1c38ec99570558bc97cf89f.tiff	18	3	2
organ_0009_0001_C3_isoniazide_10	1adc3fb2df27c3a69bd6830cb595e6d9.tiff	19	3	2
organ_0009_0001_C4_isoniazide_10	3fe767bec8af440825b4e35e61647bcd.tiff	0	0	2
organ_0009_0001_C4_isoniazide_10	4cd6e784dd674eb8610428569e5d8f2c.tiff	1	0	2
organ_0009_0001_C4_isoniazide_10	55ba9c8bff1afa0a6656f11cbb41ed5f.tiff	2	0	2
organ_0009_0001_C4_isoniazide_10	002cec2bd6e388c30c987456bd116f17.tiff	3	0	2
organ_0009_0001_C4_isoniazide_10	dfc2b39fe5e8f8c13d1e16221579a76a.tiff	4	0	2
organ_0009_0001_C4_isoniazide_10	0543cffe61b562fc368b2fa2dc8bc9c0.tiff	5	0	2
organ_0009_0001_C4_isoniazide_10	4ac65ab82c1f1f20a7cb1874bd2a0061.tiff	6	0	2
organ_0009_0001_C4_isoniazide_10	b7e78c81d810bb2cb2c8ec1618c8ac3d.tiff	7	0	2
organ_0009_0001_C4_isoniazide_10	066ad77796133e4391ef36a9f487a749.tiff	8	0	2
organ_0009_0001_C4_isoniazide_10	4a18ef6ce89752e21a5b3054ee6b5ee8.tiff	9	0	2
organ_0009_0001_C4_isoniazide_10	ea6abd04a6297f45e096983815a41b0a.tiff	10	0	2
organ_0009_0001_C4_isoniazide_10	d7da30145a4ed7de6adff166c94bb686.tiff	11	0	2
organ_0009_0001_C4_isoniazide_10	05db407b29b3378cf11dac6186f3ff86.tiff	12	0	2
organ_0009_0001_C4_isoniazide_10	a0ca4eea5a82efafb5c58603b4037e0b.tiff	13	0	2
organ_0009_0001_C4_isoniazide_10	7cd589042c2683e2f3b133c48d6b44cd.tiff	14	0	2
organ_0009_0001_C4_isoniazide_10	090910e28502dae5611d3d1a5a784550.tiff	15	0	2
organ_0009_0001_C4_isoniazide_10	aaf27bc01b81caffcda4633780ed5e80.tiff	16	0	2
organ_0009_0001_C4_isoniazide_10	ff9982b89fd83647b909c87738d7f49a.tiff	17	0	2
organ_0009_0001_C4_isoniazide_10	6da71ac021d9954b45fdaa2b7af20a6e.tiff	18	0	2
organ_0009_0001_C4_isoniazide_10	1f97395a4924ac7e06e7c3b3cae8936b.tiff	19	0	2
organ_0009_0001_C4_isoniazide_10	72353488b730ccaeb453a09a4ba5592e.tiff	0	1	2
organ_0009_0001_C4_isoniazide_10	dd66003b8fd80929f7008385f488d0cf.tiff	1	1	2
organ_0009_0001_C4_isoniazide_10	beda43279f7b31b131cf6018948104fb.tiff	2	1	2
organ_0009_0001_C4_isoniazide_10	fc45f077b0d08106434fce70ae4f3d73.tiff	3	1	2
organ_0009_0001_C4_isoniazide_10	149976fcbf20021c0379f57db40c6614.tiff	4	1	2
organ_0009_0001_C4_isoniazide_10	ad659596ff52a31a309b93776bf570f6.tiff	5	1	2
organ_0009_0001_C4_isoniazide_10	2fd90e3e9eec2e12c6bd287f9bf571a6.tiff	6	1	2
organ_0009_0001_C4_isoniazide_10	821181eb67e2c2036dfd8a9580b68131.tiff	7	1	2
organ_0009_0001_C4_isoniazide_10	78a25ca13c356d8c44501fa05d28ab12.tiff	8	1	2
organ_0009_0001_C4_isoniazide_10	ace2a72e349730b5159f048c989d1339.tiff	9	1	2
organ_0009_0001_C4_isoniazide_10	18b3d890e353fdfe5460f4a7d5f03893.tiff	10	1	2
organ_0009_0001_C4_isoniazide_10	2dcf6fb2ac1a1f15819a54ba32b80970.tiff	11	1	2
organ_0009_0001_C4_isoniazide_10	0938a5089ad549ce7de3e5a6d9e84446.tiff	12	1	2
organ_0009_0001_C4_isoniazide_10	c738ee54f96c3b10cc07e50d5cbe7dea.tiff	13	1	2
organ_0009_0001_C4_isoniazide_10	dcaf53af06d0845ae90aaedeaa4d1a81.tiff	14	1	2
organ_0009_0001_C4_isoniazide_10	32c901ba4650067d806dff62814eb745.tiff	15	1	2
organ_0009_0001_C4_isoniazide_10	fd4aacd53e476866753c4256caeed395.tiff	16	1	2
organ_0009_0001_C4_isoniazide_10	55f8a36207b2799de1f95b52622d5951.tiff	17	1	2
organ_0009_0001_C4_isoniazide_10	b9ba00873965bc9f8ed43c23bb42bcdc.tiff	18	1	2
organ_0009_0001_C4_isoniazide_10	19829175ac5cdac65d3518d439aad717.tiff	19	1	2
organ_0009_0001_C4_isoniazide_10	f0aee1dfe8dc8a1d23d8cad29beefd51.tiff	0	2	2
organ_0009_0001_C4_isoniazide_10	2885da651fe53ab6fb7c763e05a56362.tiff	1	2	2
organ_0009_0001_C4_isoniazide_10	d61315319022eeaf950eaeea1a34f8dd.tiff	2	2	2
organ_0009_0001_C4_isoniazide_10	e0015df533f5eccb4490ff4ed2641a78.tiff	3	2	2
organ_0009_0001_C4_isoniazide_10	ef1bcdacc68b033bc661ab78197b9d93.tiff	4	2	2
organ_0009_0001_C4_isoniazide_10	c65ac18b7bce25cdcce295f3232dd712.tiff	5	2	2
organ_0009_0001_C4_isoniazide_10	82c6e7513dc6d8d38ab867b325bee7c9.tiff	6	2	2
organ_0009_0001_C4_isoniazide_10	e7dcc9e028ac6b7879d60fa3a2b3f66b.tiff	7	2	2
organ_0009_0001_C4_isoniazide_10	4e83052629e1f9bc324b7cf13936196d.tiff	8	2	2
organ_0009_0001_C4_isoniazide_10	1c2eefe7af43a770dbe5c3e473bb852d.tiff	9	2	2
organ_0009_0001_C4_isoniazide_10	118e2f1009d0461eb042c6415cab6273.tiff	10	2	2
organ_0009_0001_C4_isoniazide_10	a4ee2fdf65f79eb577feb40e2e3ca21f.tiff	11	2	2
organ_0009_0001_C4_isoniazide_10	4d901a27bdcc03d9164c36c27be2fb97.tiff	12	2	2
organ_0009_0001_C4_isoniazide_10	452b96f99e86dd296662d19369cf7afa.tiff	13	2	2
organ_0009_0001_C4_isoniazide_10	84c4c3c25a8f1ca024dd6f53597ae15b.tiff	14	2	2
organ_0009_0001_C4_isoniazide_10	cbb14a8360dca3058a9e3dd7167a8ad5.tiff	15	2	2
organ_0009_0001_C4_isoniazide_10	ef88962bf39f4a2c32c7b3b07a2cc5cf.tiff	16	2	2
organ_0009_0001_C4_isoniazide_10	8ae0f25957feaa204c6d0bd237336afc.tiff	17	2	2
organ_0009_0001_C4_isoniazide_10	2ea63d0c92ad1ddffb9c45e37007d7a0.tiff	18	2	2
organ_0009_0001_C4_isoniazide_10	ccbf947f79df907571f84d08eaa2a269.tiff	19	2	2
organ_0009_0001_C4_isoniazide_10	6311e35a1bff570f0365a1880b469c5d.tiff	0	3	2
organ_0009_0001_C4_isoniazide_10	5f5608f6705ce95e1205977a75fa5bec.tiff	1	3	2
organ_0009_0001_C4_isoniazide_10	1397738318229a0cbe11c1f521bd6aa4.tiff	2	3	2
organ_0009_0001_C4_isoniazide_10	35741391c963a8ba560572acec0cab12.tiff	3	3	2
organ_0009_0001_C4_isoniazide_10	0c95a335cecfe2c56fd72d68cd921690.tiff	4	3	2
organ_0009_0001_C4_isoniazide_10	7fcabc29a822c919c1ac83973cf12f17.tiff	5	3	2
organ_0009_0001_C4_isoniazide_10	8a07f4ca917ebc5f32ed03a6da0014a6.tiff	6	3	2
organ_0009_0001_C4_isoniazide_10	1137cc74f24c2452f8148652ef1a5c50.tiff	7	3	2
organ_0009_0001_C4_isoniazide_10	5b9624b7d05d78a7ac6ddd9d0e064fe1.tiff	8	3	2
organ_0009_0001_C4_isoniazide_10	16ace173263649a6105937c59f57fcdf.tiff	9	3	2
organ_0009_0001_C4_isoniazide_10	f0ac14bddd24a6e15c6721b1cad28ef2.tiff	10	3	2
organ_0009_0001_C4_isoniazide_10	fa5c103a96a292f61392e70aac799c2c.tiff	11	3	2
organ_0009_0001_C4_isoniazide_10	98c116d1f1e76c4eb3af970c102db379.tiff	12	3	2
organ_0009_0001_C4_isoniazide_10	14e8257378e3432f6895e4d2440af138.tiff	13	3	2
organ_0009_0001_C4_isoniazide_10	e9e4ab3b5dd115da88d96db778ffcd4d.tiff	14	3	2
organ_0009_0001_C4_isoniazide_10	127c19a650977a302e855707e28bfcf8.tiff	15	3	2
organ_0009_0001_C4_isoniazide_10	8f1bc7d95af049553b80ecf11d932d0c.tiff	16	3	2
organ_0009_0001_C4_isoniazide_10	0a4780624d4a40732c52eab1efd894fd.tiff	17	3	2
organ_0009_0001_C4_isoniazide_10	37b00cb5998890ae81c50b06ae668318.tiff	18	3	2
organ_0009_0001_C4_isoniazide_10	29b2a28327f320d1e45e7fc3550513ae.tiff	19	3	2
organ_0009_0001_D2_isoniazide_100	18fe00ac4f82a2d646029cbbaaed0e28.tiff	0	0	2
organ_0009_0001_D2_isoniazide_100	c0ca8b684a8297181b7e669b4e8c2fbc.tiff	1	0	2
organ_0009_0001_D2_isoniazide_100	0e13ed73828dea3c54f9e4f10ea8a54b.tiff	2	0	2
organ_0009_0001_D2_isoniazide_100	938d32545d36d944bb63cc7b57ec17c4.tiff	3	0	2
organ_0009_0001_D2_isoniazide_100	e8fe72c58d917c199db9d355bc3db908.tiff	4	0	2
organ_0009_0001_D2_isoniazide_100	a09ac9133ac7fdea0b24e1562cbaccc6.tiff	5	0	2
organ_0009_0001_D2_isoniazide_100	e158b18f6e70dfe8795559ca9ce6a476.tiff	6	0	2
organ_0009_0001_D2_isoniazide_100	79498bf6e5566145b2b962a68cc85b81.tiff	7	0	2
organ_0009_0001_D2_isoniazide_100	81bf288977e269535a73197f674deccd.tiff	8	0	2
organ_0009_0001_D2_isoniazide_100	87a29647fd59ce98952b28ea38eb25b1.tiff	9	0	2
organ_0009_0001_D2_isoniazide_100	8e8a8eca5770085503a237b440b3b41b.tiff	10	0	2
organ_0009_0001_D2_isoniazide_100	178456bf69ca8fe07f24ff21f2dd21b4.tiff	11	0	2
organ_0009_0001_D2_isoniazide_100	d6a2e0a09625c8e91792e46bd3b170db.tiff	12	0	2
organ_0009_0001_D2_isoniazide_100	0b48ae0662b0b508932e960ec14a78be.tiff	13	0	2
organ_0009_0001_D2_isoniazide_100	f356b07e2c90bc84b89d4360a56c6f2d.tiff	14	0	2
organ_0009_0001_D2_isoniazide_100	25805c906bccbc5c6a4046739337e743.tiff	15	0	2
organ_0009_0001_D2_isoniazide_100	fa52e949c856a2b22f2e3342ada6e007.tiff	16	0	2
organ_0009_0001_D2_isoniazide_100	5e408d46c5d8a30c18d11ea4eb90a8f4.tiff	17	0	2
organ_0009_0001_D2_isoniazide_100	4543688b2062af2e6134fd12ca3ca72b.tiff	18	0	2
organ_0009_0001_D2_isoniazide_100	b4ae7b42d8bcbad56a4f6b81c59fa5fd.tiff	19	0	2
organ_0009_0001_D2_isoniazide_100	b05e95f1351266732fef1a5cfcadfa16.tiff	0	1	2
organ_0009_0001_D2_isoniazide_100	27065212eaf03e6efaa9756ac554feb8.tiff	1	1	2
organ_0009_0001_D2_isoniazide_100	31a02cb0616de1c09f7a3b70c3e75a11.tiff	2	1	2
organ_0009_0001_D2_isoniazide_100	348f9da6758c5f2c0b58122023fdf600.tiff	3	1	2
organ_0009_0001_D2_isoniazide_100	c48c24286bb1892f09fbc70a15ccae96.tiff	4	1	2
organ_0009_0001_D2_isoniazide_100	078119912eddfacd22ec4138149093da.tiff	5	1	2
organ_0009_0001_D2_isoniazide_100	df220f181ee9bdda7586f3f5705d0871.tiff	6	1	2
organ_0009_0001_D2_isoniazide_100	18005537b57f5d12cd7460607c53164a.tiff	7	1	2
organ_0009_0001_D2_isoniazide_100	f091d235c44c8983695ccb9b877c9b9d.tiff	8	1	2
organ_0009_0001_D2_isoniazide_100	650f7de595bc58e6df02af6d7a0a80ad.tiff	9	1	2
organ_0009_0001_D2_isoniazide_100	51bedf79ef53722d6306453579fc6392.tiff	10	1	2
organ_0009_0001_D2_isoniazide_100	c5a7fa18b6c75cd48b82fde3a6184bf1.tiff	11	1	2
organ_0009_0001_D2_isoniazide_100	8e9b2c5f447abcbe2d30a2be9228c270.tiff	12	1	2
organ_0009_0001_D2_isoniazide_100	0eb0b4a486bb7454cb13aba874b2e8be.tiff	13	1	2
organ_0009_0001_D2_isoniazide_100	7002830fe5333489ecbfbb6140ab0210.tiff	14	1	2
organ_0009_0001_D2_isoniazide_100	e5b8b1cf0242b4e3db21887a90be240c.tiff	15	1	2
organ_0009_0001_D2_isoniazide_100	126c3acba3700daaa5fcf8c67df11511.tiff	16	1	2
organ_0009_0001_D2_isoniazide_100	84fa23aa6ecff9b85bffefec5e7628a7.tiff	17	1	2
organ_0009_0001_D2_isoniazide_100	13cac1489c4855af5ad8e4dee7db1b4c.tiff	18	1	2
organ_0009_0001_D2_isoniazide_100	4fb72cdb1d04cc40bd6fe040e013de2f.tiff	19	1	2
organ_0009_0001_D2_isoniazide_100	20d26c45db866af77447db79d0360629.tiff	0	2	2
organ_0009_0001_D2_isoniazide_100	4375161f02cfb30d59f2aef54cdc54d2.tiff	1	2	2
organ_0009_0001_D2_isoniazide_100	29795b8a4ea8abb41f26e1711f7bbfe2.tiff	2	2	2
organ_0009_0001_D2_isoniazide_100	5e6dc5f585064be5e8ab60d8e97ee8dd.tiff	3	2	2
organ_0009_0001_D2_isoniazide_100	6f2cbcdabae42eb8f8032a2520836f58.tiff	4	2	2
organ_0009_0001_D2_isoniazide_100	9d22bd9c7d1b51c3ea826a291356264f.tiff	5	2	2
organ_0009_0001_D2_isoniazide_100	ffec6d647cb71a26c76788f856ca0543.tiff	6	2	2
organ_0009_0001_D2_isoniazide_100	2dd235f176f7f0965bb56cdaf9c71268.tiff	7	2	2
organ_0009_0001_D2_isoniazide_100	4dd9f267ea2c7fcf3743697dfa5af6ea.tiff	8	2	2
organ_0009_0001_D2_isoniazide_100	299315a82b6465463e822c1b2c710f49.tiff	9	2	2
organ_0009_0001_D2_isoniazide_100	eda3e8a6b0013b98a28ccaa715a2d621.tiff	10	2	2
organ_0009_0001_D2_isoniazide_100	63c53ece70db0169aaa1d0f514a76039.tiff	11	2	2
organ_0009_0001_D2_isoniazide_100	ecb937bf96c742e3415dfb36f4b5bda6.tiff	12	2	2
organ_0009_0001_D2_isoniazide_100	92e7224bef8fe6ec824756cf75258c6d.tiff	13	2	2
organ_0009_0001_D2_isoniazide_100	6bcbbf28400cdae1ff207a0e1333b163.tiff	14	2	2
organ_0009_0001_D2_isoniazide_100	5ddafa091e12454185bad0af59709419.tiff	15	2	2
organ_0009_0001_D2_isoniazide_100	2f51964b3e6c3b81609d0544387df89f.tiff	16	2	2
organ_0009_0001_D2_isoniazide_100	8c76397f311628acdc8ba1ad569c38c6.tiff	17	2	2
organ_0009_0001_D2_isoniazide_100	15c33f70399736100b478dc47fb13f3e.tiff	18	2	2
organ_0009_0001_D2_isoniazide_100	cfd1cc34fee664b9e47e46a3331de069.tiff	19	2	2
organ_0009_0001_D2_isoniazide_100	188f03d469ac1e9fd4fe29777c054487.tiff	0	3	2
organ_0009_0001_D2_isoniazide_100	57266629e0531a591fc126910904a4f2.tiff	1	3	2
organ_0009_0001_D2_isoniazide_100	1a4287eea87f86c483574baf47424f13.tiff	2	3	2
organ_0009_0001_D2_isoniazide_100	545f0a0efa4979ea096a4b985113ad2a.tiff	3	3	2
organ_0009_0001_D2_isoniazide_100	3bf9cc1725185621dc145126b8e31d05.tiff	4	3	2
organ_0009_0001_D2_isoniazide_100	9234101891f7ef0ef3f5b4133da06444.tiff	5	3	2
organ_0009_0001_D2_isoniazide_100	b2607b8e94efe494fd26babbed42abf5.tiff	6	3	2
organ_0009_0001_D2_isoniazide_100	b645864ee72ceee044e8477aa16555ce.tiff	7	3	2
organ_0009_0001_D2_isoniazide_100	71aa93dcbe82604beab4b8c86b3bc3db.tiff	8	3	2
organ_0009_0001_D2_isoniazide_100	bd9d2b73d4070dff8c5de52fe5269db9.tiff	9	3	2
organ_0009_0001_D2_isoniazide_100	1d587b7c64bab9515c1f1259dbec9ca3.tiff	10	3	2
organ_0009_0001_D2_isoniazide_100	6911a0b949cb7946c75c48862b6aaeb6.tiff	11	3	2
organ_0009_0001_D2_isoniazide_100	a0b25330ba05bcbc47c46196e0ddcc94.tiff	12	3	2
organ_0009_0001_D2_isoniazide_100	6fece06a7a9ee5d5243ff11a61c516b8.tiff	13	3	2
organ_0009_0001_D2_isoniazide_100	4f5237e18cf692cbf91016b791005494.tiff	14	3	2
organ_0009_0001_D2_isoniazide_100	e974ef2149409ee12345d0d3a31a0096.tiff	15	3	2
organ_0009_0001_D2_isoniazide_100	35c5a394c7d519ac26d691814f8df1c9.tiff	16	3	2
organ_0009_0001_D2_isoniazide_100	cc7780c67a447c1791f1f72a86b75ed6.tiff	17	3	2
organ_0009_0001_D2_isoniazide_100	cc847b33b14994181e2ef20586f1b926.tiff	18	3	2
organ_0009_0001_D2_isoniazide_100	a8045e216828ae3e963f6a4e9a1bca8d.tiff	19	3	2
organ_0009_0001_D3_isoniazide_100	535431812784eaedbeddd5aa828b86b5.tiff	0	0	2
organ_0009_0001_D3_isoniazide_100	7b3c5d5064ca3505a1bbbe0438dcf342.tiff	1	0	2
organ_0009_0001_D3_isoniazide_100	447de204dc5cb1a1e1cc456599b2654f.tiff	2	0	2
organ_0009_0001_D3_isoniazide_100	a82fd1f43b6e6a96fc2ccfbf5e6669fd.tiff	3	0	2
organ_0009_0001_D3_isoniazide_100	f3eda32c081c1a70852a3c3390ecd1d9.tiff	4	0	2
organ_0009_0001_D3_isoniazide_100	21dc92c24f43477db14205fc336a5616.tiff	5	0	2
organ_0009_0001_D3_isoniazide_100	938b2ce458966d5fbb5d2f4337ccf707.tiff	6	0	2
organ_0009_0001_D3_isoniazide_100	046cbe52d26b8917de5566d184a4da18.tiff	7	0	2
organ_0009_0001_D3_isoniazide_100	bba81009cef6c393220899b1136b2b4d.tiff	8	0	2
organ_0009_0001_D3_isoniazide_100	a7ddab2167c3feaa483acf43fe0bb778.tiff	9	0	2
organ_0009_0001_D3_isoniazide_100	be1af40d729275c615c6b38e2d8663ef.tiff	10	0	2
organ_0009_0001_D3_isoniazide_100	2567e81166dd00f3af8c35d4d8ca39ec.tiff	11	0	2
organ_0009_0001_D3_isoniazide_100	13c9d7f4c7d5fb0f4bf9ff367343ebb7.tiff	12	0	2
organ_0009_0001_D3_isoniazide_100	cc36e3642bc359ac8d2a344962d37905.tiff	13	0	2
organ_0009_0001_D3_isoniazide_100	45b13681338fd0749e2feb7921cc7700.tiff	14	0	2
organ_0009_0001_D3_isoniazide_100	fddbba12c89f61659424205d713f4f99.tiff	15	0	2
organ_0009_0001_D3_isoniazide_100	1508bce764fda5a25bd62f6a33c67351.tiff	16	0	2
organ_0009_0001_D3_isoniazide_100	8819d47fac710b69c13a646aefa160f9.tiff	17	0	2
organ_0009_0001_D3_isoniazide_100	e3a0a56f81e82fad5fb3a65bd2eee3b8.tiff	18	0	2
organ_0009_0001_D3_isoniazide_100	b116a2d78bcf3ad0559eae81ee283761.tiff	19	0	2
organ_0009_0001_D3_isoniazide_100	d9f66bd6751e46d286ad581e80cee483.tiff	0	1	2
organ_0009_0001_D3_isoniazide_100	8c95ab6b1a44eb3c22ba65a0b2620dd5.tiff	1	1	2
organ_0009_0001_D3_isoniazide_100	30454025e98033810340b977a326f7ce.tiff	2	1	2
organ_0009_0001_D3_isoniazide_100	e88ca23e74b17bead5e8d24907357d88.tiff	3	1	2
organ_0009_0001_D3_isoniazide_100	a43e8a63d995526809605021e36a49ad.tiff	4	1	2
organ_0009_0001_D3_isoniazide_100	95663949b3398b292060b25e8ebc27e7.tiff	5	1	2
organ_0009_0001_D3_isoniazide_100	519359a676ab93aa16836baaae1704ed.tiff	6	1	2
organ_0009_0001_D3_isoniazide_100	c3f80b7841a86628c5b9f2ce68755061.tiff	7	1	2
organ_0009_0001_D3_isoniazide_100	02b8c322f4666cd64fee36d54b2a7f54.tiff	8	1	2
organ_0009_0001_D3_isoniazide_100	d91c7adaff1dec4d3607cbce5b3578f1.tiff	9	1	2
organ_0009_0001_D3_isoniazide_100	ac2328e65dc408fdc185b9e4d66580e2.tiff	10	1	2
organ_0009_0001_D3_isoniazide_100	9f0370e448de95b04787eb9370b77589.tiff	11	1	2
organ_0009_0001_D3_isoniazide_100	0602bd779064cd07c50956f99b14b03f.tiff	12	1	2
organ_0009_0001_D3_isoniazide_100	c9be9bede92e85a4c031e43ca85fd2e4.tiff	13	1	2
organ_0009_0001_D3_isoniazide_100	2a86fed6eb6a9301804d18f854032cac.tiff	14	1	2
organ_0009_0001_D3_isoniazide_100	3a192798df8e77d98ef22383eecc1693.tiff	15	1	2
organ_0009_0001_D3_isoniazide_100	0f2c0fb2b40373cbe91f35b36ec74571.tiff	16	1	2
organ_0009_0001_D3_isoniazide_100	8b52cc733a12adad74b8b91d4a9a69b4.tiff	17	1	2
organ_0009_0001_D3_isoniazide_100	0cf32966f2d23a1516d5569f12f0678d.tiff	18	1	2
organ_0009_0001_D3_isoniazide_100	5a613307aefc62d8a22c7c76050eae2c.tiff	19	1	2
organ_0009_0001_D3_isoniazide_100	eaed40bea1e870e821dc7b16e87272c2.tiff	0	2	2
organ_0009_0001_D3_isoniazide_100	ac509d6950706d925ecc5c1a6e5c9e84.tiff	1	2	2
organ_0009_0001_D3_isoniazide_100	6a68d35d25c0e98f999cc3ccf71badea.tiff	2	2	2
organ_0009_0001_D3_isoniazide_100	b953eb4a582b89ef18c82db2cd3cfb85.tiff	3	2	2
organ_0009_0001_D3_isoniazide_100	bc911aace8aeb12c7b397882b18ef5f0.tiff	4	2	2
organ_0009_0001_D3_isoniazide_100	df8396a548cf1059f396ee2927e86982.tiff	5	2	2
organ_0009_0001_D3_isoniazide_100	9f4f040ff7f48c848f6ea39fccde40dd.tiff	6	2	2
organ_0009_0001_D3_isoniazide_100	721152c7d1542cd5f2b6941ef5e738a0.tiff	7	2	2
organ_0009_0001_D3_isoniazide_100	bb4a7ebfb184bca353469fbe56db630f.tiff	8	2	2
organ_0009_0001_D3_isoniazide_100	a0f2647d785243b28ba2364553b40280.tiff	9	2	2
organ_0009_0001_D3_isoniazide_100	56ca6dcdcc06e3fba9fb0837a8ed71c8.tiff	10	2	2
organ_0009_0001_D3_isoniazide_100	780945c4c9e3d161290ff2708b5578f4.tiff	11	2	2
organ_0009_0001_D3_isoniazide_100	3cc8c1353c4b61c528fe734acaba0f47.tiff	12	2	2
organ_0009_0001_D3_isoniazide_100	e86b68cd91dafa0e0c30ccf389da2295.tiff	13	2	2
organ_0009_0001_D3_isoniazide_100	142ca5a23153f203748c6d1d59f9707e.tiff	14	2	2
organ_0009_0001_D3_isoniazide_100	1b5194776d1a15d3f70867eae7ea8749.tiff	15	2	2
organ_0009_0001_D3_isoniazide_100	d743ea6389ed9d80c7e84c3533e270d2.tiff	16	2	2
organ_0009_0001_D3_isoniazide_100	f542821cb99e4665f5561a5c600d7dc2.tiff	17	2	2
organ_0009_0001_D3_isoniazide_100	eaee572c4e6cdc6f6c6316d3b0bfc768.tiff	18	2	2
organ_0009_0001_D3_isoniazide_100	f9ffe9e2c7e4cfc73e7b607d0434e462.tiff	19	2	2
organ_0009_0001_D3_isoniazide_100	1658d05f225f51666a05fe7c65f483e8.tiff	0	3	2
organ_0009_0001_D3_isoniazide_100	7a5d78658b170d3b9674ca6c4a1a399f.tiff	1	3	2
organ_0009_0001_D3_isoniazide_100	c60c3e4c7e1405a58b84a3d297477a61.tiff	2	3	2
organ_0009_0001_D3_isoniazide_100	ea86309cf33618236ff04db1a13bd3ea.tiff	3	3	2
organ_0009_0001_D3_isoniazide_100	e627b592587295fe9bf62b1118ed8f3c.tiff	4	3	2
organ_0009_0001_D3_isoniazide_100	6fa55a5ac551997d2e3a27153a88fa93.tiff	5	3	2
organ_0009_0001_D3_isoniazide_100	1f7e60ff6ec7e1093a5bd920b5de3b15.tiff	6	3	2
organ_0009_0001_D3_isoniazide_100	a256e2858dd4f36c972a3e078b3ed793.tiff	7	3	2
organ_0009_0001_D3_isoniazide_100	820143e80d06f98399cc0c05bd8559df.tiff	8	3	2
organ_0009_0001_D3_isoniazide_100	0a69123750c49dd404d458cbaf842820.tiff	9	3	2
organ_0009_0001_D3_isoniazide_100	f423d0b9a424588b05df8bdb37c3120d.tiff	10	3	2
organ_0009_0001_D3_isoniazide_100	96f1bd62ecf9b2dc1fad214289a9ee44.tiff	11	3	2
organ_0009_0001_D3_isoniazide_100	b244d888aca9ff8304844bdb863715cc.tiff	12	3	2
organ_0009_0001_D3_isoniazide_100	0a8bc326289b7ae4b8a6f1a97a414552.tiff	13	3	2
organ_0009_0001_D3_isoniazide_100	56785b892e0b96cfc08df8b9ea10b4dd.tiff	14	3	2
organ_0009_0001_D3_isoniazide_100	7bff250af97cb8d96482d7adc1dbad40.tiff	15	3	2
organ_0009_0001_D3_isoniazide_100	62ce2f6ea40cb477d9f972e136cc57c9.tiff	16	3	2
organ_0009_0001_D3_isoniazide_100	4469f8566df8c699d48884f78d50aa16.tiff	17	3	2
organ_0009_0001_D3_isoniazide_100	33b0dfbcd5e2f21c0602b5a6f2400350.tiff	18	3	2
organ_0009_0001_D3_isoniazide_100	6e546b1d72af2e1d803dbfc789ef665d.tiff	19	3	2
organ_0009_0001_D4_isoniazide_100	4dcf7abc0570869755a24a87ff49a2ba.tiff	0	0	2
organ_0009_0001_D4_isoniazide_100	5ae4b09b6bd0f25ce6b0a91bfbcefcd8.tiff	1	0	2
organ_0009_0001_D4_isoniazide_100	db0f9f1670e8199d786534ce03ac60b9.tiff	2	0	2
organ_0009_0001_D4_isoniazide_100	752c0a00c1794f911b0739e017ff20a4.tiff	3	0	2
organ_0009_0001_D4_isoniazide_100	01e545bd921b34f3d9757b9b5db84941.tiff	4	0	2
organ_0009_0001_D4_isoniazide_100	4a4aefcc217f5ed88f694c687590cc88.tiff	5	0	2
organ_0009_0001_D4_isoniazide_100	04b78b946f39c19ddce45c24ad881b5d.tiff	6	0	2
organ_0009_0001_D4_isoniazide_100	c5b36c596a757723cf31113effe63a7d.tiff	7	0	2
organ_0009_0001_D4_isoniazide_100	3da86c1a4fc969de97570d3ba2fc6402.tiff	8	0	2
organ_0009_0001_D4_isoniazide_100	3afec02c4a66d2eb6117c7088c447b9e.tiff	9	0	2
organ_0009_0001_D4_isoniazide_100	f819f777606b1af37645ebd19f87a580.tiff	10	0	2
organ_0009_0001_D4_isoniazide_100	3307bca1df785050c01fd61c5665d326.tiff	11	0	2
organ_0009_0001_D4_isoniazide_100	8f3bb33f7b4fc5fc230aa833508823fd.tiff	12	0	2
organ_0009_0001_D4_isoniazide_100	219a1dd5181225c88086b899022657eb.tiff	13	0	2
organ_0009_0001_D4_isoniazide_100	01f5040101342d6ee493b550fa602c26.tiff	14	0	2
organ_0009_0001_D4_isoniazide_100	334c0377a7b7d3c4933ea922391fe1ba.tiff	15	0	2
organ_0009_0001_D4_isoniazide_100	a2d229fd07ddebafaa25b1cf4a192fad.tiff	16	0	2
organ_0009_0001_D4_isoniazide_100	3f956ae2e194542674ec90ab2fea9682.tiff	17	0	2
organ_0009_0001_D4_isoniazide_100	3c4f0e0debf6492d5447458fcd3773d3.tiff	18	0	2
organ_0009_0001_D4_isoniazide_100	5389101c0130fd244389e1c687fa89ce.tiff	19	0	2
organ_0009_0001_D4_isoniazide_100	d529141685bf865721fc9fff27605eb8.tiff	0	1	2
organ_0009_0001_D4_isoniazide_100	a4a9f159be1bfed3e89fae0fda966c64.tiff	1	1	2
organ_0009_0001_D4_isoniazide_100	9913a85774f44728940857b20d5104b6.tiff	2	1	2
organ_0009_0001_D4_isoniazide_100	bba701e4442e9b0487741b446e0acdfb.tiff	3	1	2
organ_0009_0001_D4_isoniazide_100	7754edd7705803bee2d8629259a77c75.tiff	4	1	2
organ_0009_0001_D4_isoniazide_100	57bbfb9df2fd6143879684605e630775.tiff	5	1	2
organ_0009_0001_D4_isoniazide_100	af2b3ca543b3892ed586c48fe3408f40.tiff	6	1	2
organ_0009_0001_D4_isoniazide_100	86d8afcafdb8f0474e2d445c2d16d29d.tiff	7	1	2
organ_0009_0001_D4_isoniazide_100	ec8237d6b18f79d5df7ddb522eb164f6.tiff	8	1	2
organ_0009_0001_D4_isoniazide_100	daf797a5c0d84bd06d0714ab0cde0263.tiff	9	1	2
organ_0009_0001_D4_isoniazide_100	130fa3efbe3aed37daa78090f165d838.tiff	10	1	2
organ_0009_0001_D4_isoniazide_100	5990553b665780a77f95617b9b954f61.tiff	11	1	2
organ_0009_0001_D4_isoniazide_100	4849e8239039608992c8cdd728fc2802.tiff	12	1	2
organ_0009_0001_D4_isoniazide_100	85b03b9a6f0904c03384f5964ec68b75.tiff	13	1	2
organ_0009_0001_D4_isoniazide_100	83059491d8183c1ea963ec8740ae40c4.tiff	14	1	2
organ_0009_0001_D4_isoniazide_100	84537be9e0c5659038bc873083c2701f.tiff	15	1	2
organ_0009_0001_D4_isoniazide_100	1653e04c70d6e4bc9750c9c35e45aa79.tiff	16	1	2
organ_0009_0001_D4_isoniazide_100	151fbe58a50e00d465f52808f1063647.tiff	17	1	2
organ_0009_0001_D4_isoniazide_100	898ef35837dba34ab52285bb09980866.tiff	18	1	2
organ_0009_0001_D4_isoniazide_100	ccd3d5e5527b2336def32ab8f99b32c8.tiff	19	1	2
organ_0009_0001_D4_isoniazide_100	98a9de475fca0cb246f15855cd5af553.tiff	0	2	2
organ_0009_0001_D4_isoniazide_100	c7c773bc9a11f9d8bfb0aafc1152213c.tiff	1	2	2
organ_0009_0001_D4_isoniazide_100	48d516b4ec95a7d6402509d46f6e733f.tiff	2	2	2
organ_0009_0001_D4_isoniazide_100	b06d63390b330ab534976a8d5543fa0f.tiff	3	2	2
organ_0009_0001_D4_isoniazide_100	732ace18edeb306a6192a2c00f0e6170.tiff	4	2	2
organ_0009_0001_D4_isoniazide_100	44f6e92d7df3b846a35ec0d51323b196.tiff	5	2	2
organ_0009_0001_D4_isoniazide_100	6ff23b259d1dfb540fed1881f3eeb1a5.tiff	6	2	2
organ_0009_0001_D4_isoniazide_100	17100579e8b4eb601023fc979f9e3b0b.tiff	7	2	2
organ_0009_0001_D4_isoniazide_100	548e4f72b2b5e661bc4ce20109d2b9f1.tiff	8	2	2
organ_0009_0001_D4_isoniazide_100	2ac822893c949a1acc614a5952b14f25.tiff	9	2	2
organ_0009_0001_D4_isoniazide_100	39a63e23a4ba591c8ccae517e22b8d12.tiff	10	2	2
organ_0009_0001_D4_isoniazide_100	cd43f6ab2e6eb31e9b124e61b8c9c28f.tiff	11	2	2
organ_0009_0001_D4_isoniazide_100	258696345cf6d64d43ee7c95cdd54b3e.tiff	12	2	2
organ_0009_0001_D4_isoniazide_100	3223ced4eb509513c19c6f2c228fbebf.tiff	13	2	2
organ_0009_0001_D4_isoniazide_100	1396cd9c3ba5828b4bf811b04b2bae36.tiff	14	2	2
organ_0009_0001_D4_isoniazide_100	405601e346d1d566108bc6822293392d.tiff	15	2	2
organ_0009_0001_D4_isoniazide_100	940d387235eacb0df02a9378854384e5.tiff	16	2	2
organ_0009_0001_D4_isoniazide_100	abd8a6accc22cedb4f074ffce17ebcbb.tiff	17	2	2
organ_0009_0001_D4_isoniazide_100	876be812281a207a6c884db9bd1508f2.tiff	18	2	2
organ_0009_0001_D4_isoniazide_100	20189e5dae42917d13ee614ea370169e.tiff	19	2	2
organ_0009_0001_D4_isoniazide_100	b8e9534a40438f9a50476708bc350324.tiff	0	3	2
organ_0009_0001_D4_isoniazide_100	461a197aa67dd9ad211ff12334f0883d.tiff	1	3	2
organ_0009_0001_D4_isoniazide_100	3672160dac399b17861aec6a0bdd5d17.tiff	2	3	2
organ_0009_0001_D4_isoniazide_100	be02225228275ece18ddcb5c700e0ad6.tiff	3	3	2
organ_0009_0001_D4_isoniazide_100	48783685f4e753d05fc681b29b7d1280.tiff	4	3	2
organ_0009_0001_D4_isoniazide_100	3080c61b45a9284825a72578081d593a.tiff	5	3	2
organ_0009_0001_D4_isoniazide_100	aa88a4f3e19a2264b46eef29f1e830c3.tiff	6	3	2
organ_0009_0001_D4_isoniazide_100	45b5be8debd48ee55afd0c75ee9cac1f.tiff	7	3	2
organ_0009_0001_D4_isoniazide_100	24dec3752a9572e5ab4828c821250684.tiff	8	3	2
organ_0009_0001_D4_isoniazide_100	d6c0144cf832080e22178976340379e3.tiff	9	3	2
organ_0009_0001_D4_isoniazide_100	5c14dbd924c56dffa87603b1620d5df2.tiff	10	3	2
organ_0009_0001_D4_isoniazide_100	0b5aaf2e1d99fa3026ad28da6e142f2c.tiff	11	3	2
organ_0009_0001_D4_isoniazide_100	7f87f9ccdef476e7263de579b2340e90.tiff	12	3	2
organ_0009_0001_D4_isoniazide_100	a5dc1063714e7317db1989f3ee5f004d.tiff	13	3	2
organ_0009_0001_D4_isoniazide_100	37126b66151699882cfeb5201ca6d0f9.tiff	14	3	2
organ_0009_0001_D4_isoniazide_100	415f99bafddbf45c742bf3ef559e081f.tiff	15	3	2
organ_0009_0001_D4_isoniazide_100	95afa99eab63745e92421babe0022f1b.tiff	16	3	2
organ_0009_0001_D4_isoniazide_100	a88b97d8ae106c21d7351a77462d50e1.tiff	17	3	2
organ_0009_0001_D4_isoniazide_100	62a5f2e2ceee15e872d4305abe497e98.tiff	18	3	2
organ_0009_0001_D4_isoniazide_100	8c2e9488a8c2e300447490103dcbeb3d.tiff	19	3	2
organ_0009_0002_B1_Troglitazone_0	3d80951bb9c42f684a20e23ec599b1cc.tiff	0	0	0
organ_0009_0002_B1_Troglitazone_0	b983e1ab1d61878efa0750ced26507e5.tiff	1	0	0
organ_0009_0002_B1_Troglitazone_0	50db397e3fb245dec374ed3d41ddecf2.tiff	2	0	0
organ_0009_0002_B1_Troglitazone_0	ff31b856d438a93b89ace7f6d136c415.tiff	3	0	0
organ_0009_0002_B1_Troglitazone_0	876344f6fe9669be5c95b38a0c8baeb3.tiff	4	0	0
organ_0009_0002_B1_Troglitazone_0	7395bac0e4aa123dd56dc598f45d1be5.tiff	5	0	0
organ_0009_0002_B1_Troglitazone_0	232fa3bdf627ee8243651101e0ab07d4.tiff	6	0	0
organ_0009_0002_B1_Troglitazone_0	6a61a207c5973b310dc1ba4815b35270.tiff	7	0	0
organ_0009_0002_B1_Troglitazone_0	3cbf7c29b683e020af6746f26997555b.tiff	8	0	0
organ_0009_0002_B1_Troglitazone_0	9ed5f012c76835ef7e4ea86ef15eb96b.tiff	9	0	0
organ_0009_0002_B1_Troglitazone_0	e2a129756e235ea00db2ca09b32314d8.tiff	10	0	0
organ_0009_0002_B1_Troglitazone_0	3e83f9de516e6dbe06f9a6c79760e680.tiff	11	0	0
organ_0009_0002_B1_Troglitazone_0	9433e8514c069ddc2191144978ca81f0.tiff	12	0	0
organ_0009_0002_B1_Troglitazone_0	5fe28fffa98b341c0d185d65e6c1cec6.tiff	13	0	0
organ_0009_0002_B1_Troglitazone_0	a31284cbbe172d408c16795df7d349c8.tiff	14	0	0
organ_0009_0002_B1_Troglitazone_0	dabb4e360fdb89efb49823476c41beca.tiff	15	0	0
organ_0009_0002_B1_Troglitazone_0	e20a359234c4f37a8a8d195e4912efaa.tiff	16	0	0
organ_0009_0002_B1_Troglitazone_0	6fa0a0861be67698e85e4ca21a748860.tiff	17	0	0
organ_0009_0002_B1_Troglitazone_0	a2ce966d5f6a1d584052b013208ebfa4.tiff	18	0	0
organ_0009_0002_B1_Troglitazone_0	7467ef9ed7aa942cc47f9a967088b910.tiff	19	0	0
organ_0009_0002_B1_Troglitazone_0	f36845d778ae8ad9b29b1b03f0f7057f.tiff	0	1	0
organ_0009_0002_B1_Troglitazone_0	85165869b5a187b3a7d65aeccd844e35.tiff	1	1	0
organ_0009_0002_B1_Troglitazone_0	9ebde58ad109f02435fd27f85f7702b2.tiff	2	1	0
organ_0009_0002_B1_Troglitazone_0	d045d3b2e4112305a7aaa1a3bf34c5d8.tiff	3	1	0
organ_0009_0002_B1_Troglitazone_0	43034da42f4ae904720e14c4d210ad5c.tiff	4	1	0
organ_0009_0002_B1_Troglitazone_0	27332d922e59730c0ef93aa961d41577.tiff	5	1	0
organ_0009_0002_B1_Troglitazone_0	0901fad8613651717b45b95988f1ac3c.tiff	6	1	0
organ_0009_0002_B1_Troglitazone_0	9afb8506b810000670e688ac18a9fe47.tiff	7	1	0
organ_0009_0002_B1_Troglitazone_0	0e6e331f6fa4a3bd3455eb1483e3642a.tiff	8	1	0
organ_0009_0002_B1_Troglitazone_0	13cf641583189e58728e2f5982703063.tiff	9	1	0
organ_0009_0002_B1_Troglitazone_0	9d1aed5be14f48679da5c99a0b727652.tiff	10	1	0
organ_0009_0002_B1_Troglitazone_0	2650936c20a257f5f0f0193b8dc49a03.tiff	11	1	0
organ_0009_0002_B1_Troglitazone_0	48fe71e52c6fe27b9e57f48d08e64436.tiff	12	1	0
organ_0009_0002_B1_Troglitazone_0	b30b61c10964560a8826ff7d82270d4d.tiff	13	1	0
organ_0009_0002_B1_Troglitazone_0	8a0469efe3e654caa44af9c571b43744.tiff	14	1	0
organ_0009_0002_B1_Troglitazone_0	3ab9324a9d17db3bfda0cfdd7a41c642.tiff	15	1	0
organ_0009_0002_B1_Troglitazone_0	0d0ea81a3f644b754c3aa510cd7c3b98.tiff	16	1	0
organ_0009_0002_B1_Troglitazone_0	b0cd3c91d3eccb44529198c4876d8010.tiff	17	1	0
organ_0009_0002_B1_Troglitazone_0	3291fb2eb52c893a2a2400937c026c77.tiff	18	1	0
organ_0009_0002_B1_Troglitazone_0	9c9ad77b26208c9ec89cdbb0db4f4936.tiff	19	1	0
organ_0009_0002_B1_Troglitazone_0	254c167f998c8b391ee7cb931b0a507f.tiff	0	2	0
organ_0009_0002_B1_Troglitazone_0	cb3f4090c504ddd213c1b19a9d20c557.tiff	1	2	0
organ_0009_0002_B1_Troglitazone_0	af63c08f681095c860c4b0c92b7fe29e.tiff	2	2	0
organ_0009_0002_B1_Troglitazone_0	16881bbd873a3d21b5706de49a24c888.tiff	3	2	0
organ_0009_0002_B1_Troglitazone_0	a26e74b47c74dba9135540794e0d68c4.tiff	4	2	0
organ_0009_0002_B1_Troglitazone_0	c884c5d6dc07b4ad1349a42a5e0fb24b.tiff	5	2	0
organ_0009_0002_B1_Troglitazone_0	29d97b05bc1ba92e2d507dc7dcdd043a.tiff	6	2	0
organ_0009_0002_B1_Troglitazone_0	2346065a650896d8fc71bcf250713f86.tiff	7	2	0
organ_0009_0002_B1_Troglitazone_0	95dc0bbfe2095c69195fb1402e399f8e.tiff	8	2	0
organ_0009_0002_B1_Troglitazone_0	39e9fcd8678b667d499563d5f9515559.tiff	9	2	0
organ_0009_0002_B1_Troglitazone_0	713648c2f4004acd7701de21a0a8a049.tiff	10	2	0
organ_0009_0002_B1_Troglitazone_0	cc17434c7b3d12e99934669e0d8ba7e7.tiff	11	2	0
organ_0009_0002_B1_Troglitazone_0	57a7b34c06b3ee4d229b9358b26430fd.tiff	12	2	0
organ_0009_0002_B1_Troglitazone_0	283ce9843268ce541d55be8b27c69e8c.tiff	13	2	0
organ_0009_0002_B1_Troglitazone_0	3af81cd00a927392100c527a105d58e4.tiff	14	2	0
organ_0009_0002_B1_Troglitazone_0	ab71e99ac7d193a1cd80605c2a415f5c.tiff	15	2	0
organ_0009_0002_B1_Troglitazone_0	7f68c9e3e1b0173b4ce4d35e4da95e5a.tiff	16	2	0
organ_0009_0002_B1_Troglitazone_0	6cf9ca2672a53eafcf2e04ff585edfa5.tiff	17	2	0
organ_0009_0002_B1_Troglitazone_0	c16f7dd711d1047c23ffb33a0ea9fdf4.tiff	18	2	0
organ_0009_0002_B1_Troglitazone_0	faabba966640d03d8ffd8d2ee556e60b.tiff	19	2	0
organ_0009_0002_B1_Troglitazone_0	3733937c39d5bf577e8f818b0567bf67.tiff	0	3	0
organ_0009_0002_B1_Troglitazone_0	3ae0b667045f4b4324b5c2d182394181.tiff	1	3	0
organ_0009_0002_B1_Troglitazone_0	e4372979adf92f3cdff4028642b4cd4a.tiff	2	3	0
organ_0009_0002_B1_Troglitazone_0	2c863cf23ba7982f3d707a3c5121e72a.tiff	3	3	0
organ_0009_0002_B1_Troglitazone_0	25942d960e1913d3712bc4188646349c.tiff	4	3	0
organ_0009_0002_B1_Troglitazone_0	3d63ed0cf6aa3f174e005b31befd769c.tiff	5	3	0
organ_0009_0002_B1_Troglitazone_0	6a2af8246f3cfae433b52d79afd5cdf8.tiff	6	3	0
organ_0009_0002_B1_Troglitazone_0	3e3230ec69d47db356c7109ec6aff777.tiff	7	3	0
organ_0009_0002_B1_Troglitazone_0	6607973f46524f25e6ac74631a07a03e.tiff	8	3	0
organ_0009_0002_B1_Troglitazone_0	4a5383dc7c41a174ad3df0ec18610692.tiff	9	3	0
organ_0009_0002_B1_Troglitazone_0	dcb3da81dfb15637757f9c50ee2b684f.tiff	10	3	0
organ_0009_0002_B1_Troglitazone_0	d821fdb1df51de13d0b6a8373defa48a.tiff	11	3	0
organ_0009_0002_B1_Troglitazone_0	105a429d795ba4fa7381c69cea4c69a3.tiff	12	3	0
organ_0009_0002_B1_Troglitazone_0	6e95e7500ea9c393fc3b619c08a89aab.tiff	13	3	0
organ_0009_0002_B1_Troglitazone_0	08aaba34f49612882bcec5623ade1eed.tiff	14	3	0
organ_0009_0002_B1_Troglitazone_0	f20fddf5bc146308839042a8c4103b54.tiff	15	3	0
organ_0009_0002_B1_Troglitazone_0	1b390fa2796711543a730479d436d7ab.tiff	16	3	0
organ_0009_0002_B1_Troglitazone_0	03a8d780a0e0bba4c9041764009dc0c8.tiff	17	3	0
organ_0009_0002_B1_Troglitazone_0	b178933bffc23474af2e257084c42e78.tiff	18	3	0
organ_0009_0002_B1_Troglitazone_0	451d813503f6844f70369c88161cf62b.tiff	19	3	0
organ_0009_0002_B2_Troglitazone_0	56d7343698fa70189e17fb7b0d33e41f.tiff	0	0	0
organ_0009_0002_B2_Troglitazone_0	cf45a4e368341649d602399466f03002.tiff	1	0	0
organ_0009_0002_B2_Troglitazone_0	5570529b4fbd35d293fb61d0c2b1badf.tiff	2	0	0
organ_0009_0002_B2_Troglitazone_0	99fa7bab7944166e35778fd0bee6460a.tiff	3	0	0
organ_0009_0002_B2_Troglitazone_0	044840106f96ad942ba8f40c4d7b4fd8.tiff	4	0	0
organ_0009_0002_B2_Troglitazone_0	222cee78295a300c196dd3ec4fba819f.tiff	5	0	0
organ_0009_0002_B2_Troglitazone_0	e111ffdc3de23d8cf3ab788f152f87b2.tiff	6	0	0
organ_0009_0002_B2_Troglitazone_0	5479b03433ce41dbe110e7087041da07.tiff	7	0	0
organ_0009_0002_B2_Troglitazone_0	bf4335b6545bc5809a731609ba5dbee3.tiff	8	0	0
organ_0009_0002_B2_Troglitazone_0	fa1fa0e5fb319a3a15d542b3a93725b8.tiff	9	0	0
organ_0009_0002_B2_Troglitazone_0	8c819b1e35138b58036456249ceb7975.tiff	10	0	0
organ_0009_0002_B2_Troglitazone_0	541794a3ca5e48f9371f19883a492e47.tiff	11	0	0
organ_0009_0002_B2_Troglitazone_0	f6a47c2f3ba9acfd4bf8141d2d28ebed.tiff	12	0	0
organ_0009_0002_B2_Troglitazone_0	688869e9e1678cf1a1afe906a756c51f.tiff	13	0	0
organ_0009_0002_B2_Troglitazone_0	1fe37ca14448593fb1ca3f9ac9ff728f.tiff	14	0	0
organ_0009_0002_B2_Troglitazone_0	281caf9acf68e64efcfddcf27411ddbc.tiff	15	0	0
organ_0009_0002_B2_Troglitazone_0	4bba9a0961d77efdca004b1c0ce9d777.tiff	16	0	0
organ_0009_0002_B2_Troglitazone_0	fb9f3497db179bd126deb0190d014181.tiff	17	0	0
organ_0009_0002_B2_Troglitazone_0	b5f638fe399407e5d6694810e92f6bb0.tiff	18	0	0
organ_0009_0002_B2_Troglitazone_0	b7c9aa5a169070b4403131863a432f56.tiff	19	0	0
organ_0009_0002_B2_Troglitazone_0	0e8b5dd568cf9a05bcfc05d7c0f5ca9d.tiff	0	1	0
organ_0009_0002_B2_Troglitazone_0	a745058f26c350bcc6d5d7e0efebea65.tiff	1	1	0
organ_0009_0002_B2_Troglitazone_0	cd1e1bb2a7accde9a553372a2e2abc03.tiff	2	1	0
organ_0009_0002_B2_Troglitazone_0	ba773c3ee99141d390b66039bb0e3530.tiff	3	1	0
organ_0009_0002_B2_Troglitazone_0	2a0315aa0e99f04afc77899eb975a1f6.tiff	4	1	0
organ_0009_0002_B2_Troglitazone_0	c6ca3eec96834225be17a98387ff8d73.tiff	5	1	0
organ_0009_0002_B2_Troglitazone_0	bbdb66bfbde550df72376458344dc88c.tiff	6	1	0
organ_0009_0002_B2_Troglitazone_0	77fa3379e71d9f798c5bf1f62b7bd746.tiff	7	1	0
organ_0009_0002_B2_Troglitazone_0	424e97c9f62330f1007c962f624f9c68.tiff	8	1	0
organ_0009_0002_B2_Troglitazone_0	317bcd3de6922d0ec64328b3b1a88585.tiff	9	1	0
organ_0009_0002_B2_Troglitazone_0	fde97355747ddbec137fe696f51e70b6.tiff	10	1	0
organ_0009_0002_B2_Troglitazone_0	71238bb2dcd930d7632bc73d77293916.tiff	11	1	0
organ_0009_0002_B2_Troglitazone_0	70b7059ad499202d834d1ad8d15a9a38.tiff	12	1	0
organ_0009_0002_B2_Troglitazone_0	f0f4aab4f4105163ad97bafca0122e38.tiff	13	1	0
organ_0009_0002_B2_Troglitazone_0	287e928cc5f066fba0303d2a807464ac.tiff	14	1	0
organ_0009_0002_B2_Troglitazone_0	55964ba272595c1f0e8b07259a976ec6.tiff	15	1	0
organ_0009_0002_B2_Troglitazone_0	6b2f715c166fde8ba4a76f3204c79d9e.tiff	16	1	0
organ_0009_0002_B2_Troglitazone_0	71ee593ba7f9e01f041b965ffef05219.tiff	17	1	0
organ_0009_0002_B2_Troglitazone_0	ea8a087ffe8a089d5879a9b77fb11004.tiff	18	1	0
organ_0009_0002_B2_Troglitazone_0	6659c29a1b15fe2e0d6d154a599b6edc.tiff	19	1	0
organ_0009_0002_B2_Troglitazone_0	3479119cfd4f0a23df578b6c8636642b.tiff	0	2	0
organ_0009_0002_B2_Troglitazone_0	8e15c5997f47823fbb580392d6623981.tiff	1	2	0
organ_0009_0002_B2_Troglitazone_0	d04899cede3239bd07fde9c738d23581.tiff	2	2	0
organ_0009_0002_B2_Troglitazone_0	f3f137940a34bc9eb8a027a6b67b572d.tiff	3	2	0
organ_0009_0002_B2_Troglitazone_0	66277de74c7eaee0e94b43d185b69240.tiff	4	2	0
organ_0009_0002_B2_Troglitazone_0	8724eae9422c394d6184fa7e3b0eebc8.tiff	5	2	0
organ_0009_0002_B2_Troglitazone_0	01a1254a4a8014fef60848ecae56ec38.tiff	6	2	0
organ_0009_0002_B2_Troglitazone_0	d3552b2f000aaf7a4fad846dfe552c60.tiff	7	2	0
organ_0009_0002_B2_Troglitazone_0	f363584c35d6f7e6e37b94c71e74f32e.tiff	8	2	0
organ_0009_0002_B2_Troglitazone_0	ae410d417274aa4654297759c6052f3f.tiff	9	2	0
organ_0009_0002_B2_Troglitazone_0	61266565595f2c175832971006f9fd49.tiff	10	2	0
organ_0009_0002_B2_Troglitazone_0	764ecf7d7b6e5c9584478a61fffd7b35.tiff	11	2	0
organ_0009_0002_B2_Troglitazone_0	95878727a38ba23b204f207bc5002bcd.tiff	12	2	0
organ_0009_0002_B2_Troglitazone_0	4d16b788732eed90a437370eeea62372.tiff	13	2	0
organ_0009_0002_B2_Troglitazone_0	66712fa26f5776170d78963dc2ba3824.tiff	14	2	0
organ_0009_0002_B2_Troglitazone_0	4ceadfdd0874c1ff8066b275db4a670c.tiff	15	2	0
organ_0009_0002_B2_Troglitazone_0	3a6bbc555a17cb2153ad7bdaa2293470.tiff	16	2	0
organ_0009_0002_B2_Troglitazone_0	38655d9122e50b67cefda89e8d55ba0a.tiff	17	2	0
organ_0009_0002_B2_Troglitazone_0	b584de9fed3b2f9836f7158d2db89263.tiff	18	2	0
organ_0009_0002_B2_Troglitazone_0	e2be5876021c44127e11e631a7e73290.tiff	19	2	0
organ_0009_0002_B2_Troglitazone_0	d73e3e06f412559e11ee18a4c9b19f4b.tiff	0	3	0
organ_0009_0002_B2_Troglitazone_0	f97cbeec8c1d7e88c3ade5ed3ba3568e.tiff	1	3	0
organ_0009_0002_B2_Troglitazone_0	7a54a36f4505349001ae69f12175ba27.tiff	2	3	0
organ_0009_0002_B2_Troglitazone_0	954300a7ea7987dceba969594ac1acdf.tiff	3	3	0
organ_0009_0002_B2_Troglitazone_0	12efe8ceacb53ee0d01673480c4daf9b.tiff	4	3	0
organ_0009_0002_B2_Troglitazone_0	1475102ffc11157881dcdf6a2bed919c.tiff	5	3	0
organ_0009_0002_B2_Troglitazone_0	8f829f472153dcf1e8457272bd5a94bd.tiff	6	3	0
organ_0009_0002_B2_Troglitazone_0	a0496239628de9d19ab37b155751df67.tiff	7	3	0
organ_0009_0002_B2_Troglitazone_0	62b37314904f119973021a712e32b360.tiff	8	3	0
organ_0009_0002_B2_Troglitazone_0	da01cd4ee3e7d57764d11adce32af01d.tiff	9	3	0
organ_0009_0002_B2_Troglitazone_0	0cddb68227b128d0e26d3273530fc872.tiff	10	3	0
organ_0009_0002_B2_Troglitazone_0	9908a4af3b209e4b38e93e98927e76e5.tiff	11	3	0
organ_0009_0002_B2_Troglitazone_0	92b50fc5d93abbc085eeed11cbb8dfe4.tiff	12	3	0
organ_0009_0002_B2_Troglitazone_0	a3173448c540b28147e593ddda6f97f1.tiff	13	3	0
organ_0009_0002_B2_Troglitazone_0	30fd400480a7dceba51f69d0df2975dc.tiff	14	3	0
organ_0009_0002_B2_Troglitazone_0	1715fefd859248c7dc58321ae648dc16.tiff	15	3	0
organ_0009_0002_B2_Troglitazone_0	a3e91fb8b6c6f39b18002fbeb3c3ae89.tiff	16	3	0
organ_0009_0002_B2_Troglitazone_0	3cb7d2bfa10e1f4fdd1808ab60175d86.tiff	17	3	0
organ_0009_0002_B2_Troglitazone_0	66254ed4605181b7ed7080e232f56120.tiff	18	3	0
organ_0009_0002_B2_Troglitazone_0	e5efb627ebb6b90e487696dc8a6939f3.tiff	19	3	0
organ_0009_0002_B3_Troglitazone_0	45731b3e5c41e51bcd5116bec75c167b.tiff	0	0	0
organ_0009_0002_B3_Troglitazone_0	6164c8a8701c2ef97b91f934490594a7.tiff	1	0	0
organ_0009_0002_B3_Troglitazone_0	0b09df763a02f03c0d2698e7b734bfc2.tiff	2	0	0
organ_0009_0002_B3_Troglitazone_0	e5ebccb0dddb90c79db3c702696c6b7c.tiff	3	0	0
organ_0009_0002_B3_Troglitazone_0	7d54b457c8b0f54e9e2d07d9baa613d1.tiff	4	0	0
organ_0009_0002_B3_Troglitazone_0	7cf317e4d07de8b9f8d03b4384010cee.tiff	5	0	0
organ_0009_0002_B3_Troglitazone_0	fc5fd4968e01a0d628b1130a9c6cb9a6.tiff	6	0	0
organ_0009_0002_B3_Troglitazone_0	45119467d88d5fcea3c3ba3f5873aa00.tiff	7	0	0
organ_0009_0002_B3_Troglitazone_0	536c0ed805b12008cd9efc58b2046483.tiff	8	0	0
organ_0009_0002_B3_Troglitazone_0	a6c972b9cfa44e33b560055aebb95b52.tiff	9	0	0
organ_0009_0002_B3_Troglitazone_0	5f8ecee02aaece8b9f4e4086d6948131.tiff	10	0	0
organ_0009_0002_B3_Troglitazone_0	7a49c15d7a45254ead386a0456efb2de.tiff	11	0	0
organ_0009_0002_B3_Troglitazone_0	3d64144c034953cbb4752c73debee55d.tiff	12	0	0
organ_0009_0002_B3_Troglitazone_0	29248b49af1ed817b929389a6c9578b4.tiff	13	0	0
organ_0009_0002_B3_Troglitazone_0	85b2cf563c0afcd3171d45470bdbd530.tiff	14	0	0
organ_0009_0002_B3_Troglitazone_0	3feb6b6d3a2599ebb6df9d0c99025d81.tiff	15	0	0
organ_0009_0002_B3_Troglitazone_0	66be3fdcd5d3849dbed1e4e401721df6.tiff	16	0	0
organ_0009_0002_B3_Troglitazone_0	4d815e6ca8cc59558cdcfe84932701cd.tiff	17	0	0
organ_0009_0002_B3_Troglitazone_0	f2b82a058bdc4fab936ae11417528888.tiff	18	0	0
organ_0009_0002_B3_Troglitazone_0	9c54ca491c95960692cd2a6b7dad6a30.tiff	19	0	0
organ_0009_0002_B3_Troglitazone_0	1a12f88fc8eb6498f892a229c0f623f5.tiff	0	1	0
organ_0009_0002_B3_Troglitazone_0	7de03a8b3c831293497ffd0ff80370be.tiff	1	1	0
organ_0009_0002_B3_Troglitazone_0	20d5dc8370b1935a80c7c04f09a1b2c0.tiff	2	1	0
organ_0009_0002_B3_Troglitazone_0	dd59f34b5915ab86d635d823ba251d4d.tiff	3	1	0
organ_0009_0002_B3_Troglitazone_0	a34641bfa1aec125e39823c92192a548.tiff	4	1	0
organ_0009_0002_B3_Troglitazone_0	e81eece8c86598b082beaaaeec9ff1f3.tiff	5	1	0
organ_0009_0002_B3_Troglitazone_0	22447b9428f4c6a9963a7ddafe70e8dc.tiff	6	1	0
organ_0009_0002_B3_Troglitazone_0	c08b3a1c69134d6c646e68373c42fd78.tiff	7	1	0
organ_0009_0002_B3_Troglitazone_0	8537234dc8492e240997d69c6b9facb1.tiff	8	1	0
organ_0009_0002_B3_Troglitazone_0	050f188a1108a9f19f2a5a4f6e28d863.tiff	9	1	0
organ_0009_0002_B3_Troglitazone_0	9cdd312738c407d6e02e57279d0f75a5.tiff	10	1	0
organ_0009_0002_B3_Troglitazone_0	88fdb42160c998972eac53e650009966.tiff	11	1	0
organ_0009_0002_B3_Troglitazone_0	d6da3d5bc03566d289790e3dd6319040.tiff	12	1	0
organ_0009_0002_B3_Troglitazone_0	39dc3a8819545dcc86957a44533606ee.tiff	13	1	0
organ_0009_0002_B3_Troglitazone_0	0d62b78c04ce26e61df511ba2ec1d292.tiff	14	1	0
organ_0009_0002_B3_Troglitazone_0	7a1224c4c2996d137efa00718e763174.tiff	15	1	0
organ_0009_0002_B3_Troglitazone_0	1f75e99fd134602ec7c467650e7a6c82.tiff	16	1	0
organ_0009_0002_B3_Troglitazone_0	e7b6a705dfd349c46b06b0db8d911729.tiff	17	1	0
organ_0009_0002_B3_Troglitazone_0	61661abbbab91a7f8eb1e90818a71e6d.tiff	18	1	0
organ_0009_0002_B3_Troglitazone_0	96b1dacb5d1510e9edfbcd7e841bb625.tiff	19	1	0
organ_0009_0002_B3_Troglitazone_0	62d4a4470a1a0fa1fdca127b221e7d85.tiff	0	2	0
organ_0009_0002_B3_Troglitazone_0	3ebef46fbee5157c88ed39b0138b2bfa.tiff	1	2	0
organ_0009_0002_B3_Troglitazone_0	178f00937ec410d052427b9f41d2ccf7.tiff	2	2	0
organ_0009_0002_B3_Troglitazone_0	8eea07eb655ad84cfd83c3cccbf9e113.tiff	3	2	0
organ_0009_0002_B3_Troglitazone_0	0c2ce702739851d6f32e7d774fdfd9f8.tiff	4	2	0
organ_0009_0002_B3_Troglitazone_0	94082a678ff10847acd2fcb542fc4aff.tiff	5	2	0
organ_0009_0002_B3_Troglitazone_0	76f8e06db531b48e87d8ca4ed624a89e.tiff	6	2	0
organ_0009_0002_B3_Troglitazone_0	6ccd2010fb37c50b08b4dfea7df1f375.tiff	7	2	0
organ_0009_0002_B3_Troglitazone_0	63ae42a6b9851dcaa222cfaa1541e9c4.tiff	8	2	0
organ_0009_0002_B3_Troglitazone_0	5d1bb952f5a385b6fcb294611a3a54a7.tiff	9	2	0
organ_0009_0002_B3_Troglitazone_0	63a80bfb1b3ec2365ad83c46ff9de85b.tiff	10	2	0
organ_0009_0002_B3_Troglitazone_0	58b3c3a6b2b7eef22fe08b77da263c7e.tiff	11	2	0
organ_0009_0002_B3_Troglitazone_0	b9b1a922baae02c52ea9cf2542010cf6.tiff	12	2	0
organ_0009_0002_B3_Troglitazone_0	1f509d42a2735cdd998be6ac7fd17170.tiff	13	2	0
organ_0009_0002_B3_Troglitazone_0	916414eb617b60f65edcf3b98618ac47.tiff	14	2	0
organ_0009_0002_B3_Troglitazone_0	321940cc84d5272515d49011dfada0a2.tiff	15	2	0
organ_0009_0002_B3_Troglitazone_0	10b61f3cf3b19c0172caeb9690ff162a.tiff	16	2	0
organ_0009_0002_B3_Troglitazone_0	2d59d3d5880b0158366a80948cecace6.tiff	17	2	0
organ_0009_0002_B3_Troglitazone_0	093522735b99d490349419d64cef976c.tiff	18	2	0
organ_0009_0002_B3_Troglitazone_0	4e0e418a9143fe2eec13b040f8739184.tiff	19	2	0
organ_0009_0002_B3_Troglitazone_0	5a2241b8a644783c31bccd14983b0c66.tiff	0	3	0
organ_0009_0002_B3_Troglitazone_0	4438cfefe4aaa3791ff78b3787c07d27.tiff	1	3	0
organ_0009_0002_B3_Troglitazone_0	9cec54e50074eeb64250b1efd42437f8.tiff	2	3	0
organ_0009_0002_B3_Troglitazone_0	26b44be907dc30295153d87703c21f15.tiff	3	3	0
organ_0009_0002_B3_Troglitazone_0	1cfeed30318976d615f036f92baeada4.tiff	4	3	0
organ_0009_0002_B3_Troglitazone_0	020817c6582e3239139ef4e6d8b0baa2.tiff	5	3	0
organ_0009_0002_B3_Troglitazone_0	c7ee15bbfaa61f1d06bf5a8dde1bfff0.tiff	6	3	0
organ_0009_0002_B3_Troglitazone_0	34bb4a1ab53d78303642ccfd929e5b2d.tiff	7	3	0
organ_0009_0002_B3_Troglitazone_0	ed17c2d21b06e4ca32b8ce8f1cd602ec.tiff	8	3	0
organ_0009_0002_B3_Troglitazone_0	6fa6d6573296c464473e7901c66ebe96.tiff	9	3	0
organ_0009_0002_B3_Troglitazone_0	3e52db2f7e0a4c646a7380175fc48fca.tiff	10	3	0
organ_0009_0002_B3_Troglitazone_0	57c7fcf90d7699f807f21e96b7652751.tiff	11	3	0
organ_0009_0002_B3_Troglitazone_0	8ea30d0545e17a37f49e54fbf38c6750.tiff	12	3	0
organ_0009_0002_B3_Troglitazone_0	d9e6fa789e3b491fe1e35e029491940f.tiff	13	3	0
organ_0009_0002_B3_Troglitazone_0	a0eb62d1d0cfc7f3b46f67616bd5113f.tiff	14	3	0
organ_0009_0002_B3_Troglitazone_0	4176be6ac46163d1fb83f3177ad29965.tiff	15	3	0
organ_0009_0002_B3_Troglitazone_0	15c6793c0b6ff67d6ecd7962cc9ec27c.tiff	16	3	0
organ_0009_0002_B3_Troglitazone_0	aa3dce10a0e9c8d52d8677236b52cffc.tiff	17	3	0
organ_0009_0002_B3_Troglitazone_0	7afeace4dde5d2a34347938e35bd3208.tiff	18	3	0
organ_0009_0002_B3_Troglitazone_0	a52b963e7efb466a8effa0e44d39dbf1.tiff	19	3	0
organ_0009_0002_B4_Troglitazone_1	a6a46714f6af814503e1fd332c1c70ef.tiff	0	0	2
organ_0009_0002_B4_Troglitazone_1	837a18ddeb6c9665525a201830da07ae.tiff	1	0	2
organ_0009_0002_B4_Troglitazone_1	8b785d21bf7c21d3130a5cbfe1cb825c.tiff	2	0	2
organ_0009_0002_B4_Troglitazone_1	47a99eb36f13f0efc77968b9385ea4bd.tiff	3	0	2
organ_0009_0002_B4_Troglitazone_1	3da8aa4fe8aae9f52ad10fc29284ea02.tiff	4	0	2
organ_0009_0002_B4_Troglitazone_1	44f7509dd927b2a3a6acd7d5055a4173.tiff	5	0	2
organ_0009_0002_B4_Troglitazone_1	01c288b7683a8144ee123c041226dd63.tiff	6	0	2
organ_0009_0002_B4_Troglitazone_1	7b5ad6330aa8d7a1bb9f43013565fb58.tiff	7	0	2
organ_0009_0002_B4_Troglitazone_1	6d90e8a8a8921d48c87f0302f59b8a43.tiff	8	0	2
organ_0009_0002_B4_Troglitazone_1	f1b5c612ff235b93a24e1f0c9b951d70.tiff	9	0	2
organ_0009_0002_B4_Troglitazone_1	082d5ecd923a694c0cf4a040b452b6f2.tiff	10	0	2
organ_0009_0002_B4_Troglitazone_1	39a1d715b2484d2309a16214db9107bc.tiff	11	0	2
organ_0009_0002_B4_Troglitazone_1	b974053e6ddfd932ddd516e8002a4204.tiff	12	0	2
organ_0009_0002_B4_Troglitazone_1	3219f1cad1ba1ed4c505dca982499d69.tiff	13	0	2
organ_0009_0002_B4_Troglitazone_1	3ff7c3249191c903d9bb05a0576f1720.tiff	14	0	2
organ_0009_0002_B4_Troglitazone_1	7baf41a2140a198819219c4c649a757d.tiff	15	0	2
organ_0009_0002_B4_Troglitazone_1	4f7970cfd2cfed8702ab1024a9d0da53.tiff	16	0	2
organ_0009_0002_B4_Troglitazone_1	15827b52d3756767e20edf9f478363cd.tiff	17	0	2
organ_0009_0002_B4_Troglitazone_1	fcccf782c2a16ba0eab32da7d4492c97.tiff	18	0	2
organ_0009_0002_B4_Troglitazone_1	cedceb211e6a88b706d814dbcef548b8.tiff	19	0	2
organ_0009_0002_B4_Troglitazone_1	ac5d439bf7bad4a08db34101c701d674.tiff	0	1	2
organ_0009_0002_B4_Troglitazone_1	dafa0a462d2f13791c960f23c867d8fd.tiff	1	1	2
organ_0009_0002_B4_Troglitazone_1	6c297d80605a922f9d51f3c2864f70ef.tiff	2	1	2
organ_0009_0002_B4_Troglitazone_1	ec8a4b26a88d32cdeb41b7c5ef41ccb7.tiff	3	1	2
organ_0009_0002_B4_Troglitazone_1	9288f19ad76d4ead1fc0c4a518be1fa6.tiff	4	1	2
organ_0009_0002_B4_Troglitazone_1	e18bb5fd59fa7647aded25a8a9ec183c.tiff	5	1	2
organ_0009_0002_B4_Troglitazone_1	25b646aec9a6ad42601092638ecd1d57.tiff	6	1	2
organ_0009_0002_B4_Troglitazone_1	74d9c5f81568a14748a0cc0720bd07c5.tiff	7	1	2
organ_0009_0002_B4_Troglitazone_1	d3e523be65585103beaff6bbb82dee7c.tiff	8	1	2
organ_0009_0002_B4_Troglitazone_1	d5e0bf3ac5874a066c72d160d1c5fdf7.tiff	9	1	2
organ_0009_0002_B4_Troglitazone_1	8d7c5c026570d4cbf2fe3d013e6cdd92.tiff	10	1	2
organ_0009_0002_B4_Troglitazone_1	0cfb0f8bb1011e687eceb4253ea4f048.tiff	11	1	2
organ_0009_0002_B4_Troglitazone_1	4f963ff93ee326546e5e2a41480e0874.tiff	12	1	2
organ_0009_0002_B4_Troglitazone_1	c6d8f918b3ea33f8842641e86f79b0ab.tiff	13	1	2
organ_0009_0002_B4_Troglitazone_1	7d99788f69c28288b35d2aefa49e8b64.tiff	14	1	2
organ_0009_0002_B4_Troglitazone_1	64e215bfc25fc5f291d5315403f232e5.tiff	15	1	2
organ_0009_0002_B4_Troglitazone_1	a4b2850eedbc715bc84f9fdaf7f538a6.tiff	16	1	2
organ_0009_0002_B4_Troglitazone_1	2784851b8be8cd831b7613ee370d5694.tiff	17	1	2
organ_0009_0002_B4_Troglitazone_1	30c65290597fb05159c571b074ce3f41.tiff	18	1	2
organ_0009_0002_B4_Troglitazone_1	7ea37b7f2465d0a9688af0b70154183e.tiff	19	1	2
organ_0009_0002_B4_Troglitazone_1	4dc8a5a2c7ed221e2434103a95352b37.tiff	0	2	2
organ_0009_0002_B4_Troglitazone_1	48b2233036a823b5feb43d591f1956d6.tiff	1	2	2
organ_0009_0002_B4_Troglitazone_1	f77465f1dc82e9e810bbacec11910422.tiff	2	2	2
organ_0009_0002_B4_Troglitazone_1	20070311f8956ee59b40a2ea2fa84dd4.tiff	3	2	2
organ_0009_0002_B4_Troglitazone_1	f093b13f6c034b2f6cc45496a23fe116.tiff	4	2	2
organ_0009_0002_B4_Troglitazone_1	d3289b106ad155bd1c5d659b8f162382.tiff	5	2	2
organ_0009_0002_B4_Troglitazone_1	a4e96c3d672c231e8ec92f69dc6290fd.tiff	6	2	2
organ_0009_0002_B4_Troglitazone_1	e1d183dc023943973f13031163efc973.tiff	7	2	2
organ_0009_0002_B4_Troglitazone_1	88df0514a1137d48ba9661775da74497.tiff	8	2	2
organ_0009_0002_B4_Troglitazone_1	df7546d96219ad92f930354465cbc1a7.tiff	9	2	2
organ_0009_0002_B4_Troglitazone_1	ed338dfc16d449dfd5fdddb000d1b122.tiff	10	2	2
organ_0009_0002_B4_Troglitazone_1	b7396714e56d3032a6bd6c876236de6d.tiff	11	2	2
organ_0009_0002_B4_Troglitazone_1	1382797454a42e57990d4084e2fec58a.tiff	12	2	2
organ_0009_0002_B4_Troglitazone_1	08b5ad2c8d18e833544a7bc787a2285a.tiff	13	2	2
organ_0009_0002_B4_Troglitazone_1	63f6035ccb271f1e5e415ff758db1883.tiff	14	2	2
organ_0009_0002_B4_Troglitazone_1	f769b8079e9022cfba69f2e1feda0ab5.tiff	15	2	2
organ_0009_0002_B4_Troglitazone_1	31ac83be193ba782cf658a2b72ac70d8.tiff	16	2	2
organ_0009_0002_B4_Troglitazone_1	a1271d4c44acbed7f8d2c5d67c688d2d.tiff	17	2	2
organ_0009_0002_B4_Troglitazone_1	34cf38273b68727bf93b25c87fe8f802.tiff	18	2	2
organ_0009_0002_B4_Troglitazone_1	932178332f6332912e8761e96b758d8d.tiff	19	2	2
organ_0009_0002_B4_Troglitazone_1	40502a5db20c47c1e10d37b3fe41d05c.tiff	0	3	2
organ_0009_0002_B4_Troglitazone_1	daf5449407c16549395861ae16853ce9.tiff	1	3	2
organ_0009_0002_B4_Troglitazone_1	0de286f5bc411229ac1765c2e964c477.tiff	2	3	2
organ_0009_0002_B4_Troglitazone_1	290bf4733f1729311566cafa40d238c1.tiff	3	3	2
organ_0009_0002_B4_Troglitazone_1	96403d85d6d5f973da4768b4736f525c.tiff	4	3	2
organ_0009_0002_B4_Troglitazone_1	7d10945602f4372c6064852963a12eeb.tiff	5	3	2
organ_0009_0002_B4_Troglitazone_1	dbbe4f33359365feaff112fd49d7274d.tiff	6	3	2
organ_0009_0002_B4_Troglitazone_1	4e75ce969bbeff54f078b3729fdffd33.tiff	7	3	2
organ_0009_0002_B4_Troglitazone_1	fa4bba62bbee75420a184a588a41e2a0.tiff	8	3	2
organ_0009_0002_B4_Troglitazone_1	1e607fd0788b0549f5f1bc76bf2b7ae2.tiff	9	3	2
organ_0009_0002_B4_Troglitazone_1	367827469abbc4f8f254a899ace5bea3.tiff	10	3	2
organ_0009_0002_B4_Troglitazone_1	2aee04eb7d34679675fbbb6705a814d8.tiff	11	3	2
organ_0009_0002_B4_Troglitazone_1	9f26bd7652c83fd3057ff92e6cad9e40.tiff	12	3	2
organ_0009_0002_B4_Troglitazone_1	0abbd220ae53e6a1c4b42cf0c22205b5.tiff	13	3	2
organ_0009_0002_B4_Troglitazone_1	cc6a63ed074c1d867dee543619dcd720.tiff	14	3	2
organ_0009_0002_B4_Troglitazone_1	245f3ec9cd36567d50ea2d1d7492eaf8.tiff	15	3	2
organ_0009_0002_B4_Troglitazone_1	171a3f9028b55b7ddb5590f7f9920bd9.tiff	16	3	2
organ_0009_0002_B4_Troglitazone_1	d91601689341621740df8dcd92bfe60e.tiff	17	3	2
organ_0009_0002_B4_Troglitazone_1	0a13182995b63c5c77244d3a444fe7cf.tiff	18	3	2
organ_0009_0002_B4_Troglitazone_1	19d78e7b61dc0a9b5de2c3eaae060232.tiff	19	3	2
organ_0009_0002_B5_Troglitazone_1	49ef1d52609fabe83680da0894dbe3ab.tiff	0	0	2
organ_0009_0002_B5_Troglitazone_1	dfcddedc9d08764ee0ce831ca4ee899c.tiff	1	0	2
organ_0009_0002_B5_Troglitazone_1	ef023aa657f03d291b9eb9fce83085c1.tiff	2	0	2
organ_0009_0002_B5_Troglitazone_1	45a09e7e51d8c6159cdffd9d2d6d68f5.tiff	3	0	2
organ_0009_0002_B5_Troglitazone_1	c8d61a6aa383ae1335031f5e6017cdd7.tiff	4	0	2
organ_0009_0002_B5_Troglitazone_1	5fcc77056c82f3d61733891a02c92e83.tiff	5	0	2
organ_0009_0002_B5_Troglitazone_1	1541ee9e4eb70252e0ea3889a0f5467d.tiff	6	0	2
organ_0009_0002_B5_Troglitazone_1	d194378afdb9128b322dd7f98b91664b.tiff	7	0	2
organ_0009_0002_B5_Troglitazone_1	2b9a2fe3346ffcb7022511808ba5165d.tiff	8	0	2
organ_0009_0002_B5_Troglitazone_1	2298f9cebc747ccce325b35f6c106bf8.tiff	9	0	2
organ_0009_0002_B5_Troglitazone_1	9743c745e5915d5ed8c70cb2fe96eb6f.tiff	10	0	2
organ_0009_0002_B5_Troglitazone_1	d8ae68cd69ca6b490237c001b6e8caba.tiff	11	0	2
organ_0009_0002_B5_Troglitazone_1	b18f7429f2082f38c1fe3e7ce83d0f78.tiff	12	0	2
organ_0009_0002_B5_Troglitazone_1	b1a061d4faf83ed5612876899826230c.tiff	13	0	2
organ_0009_0002_B5_Troglitazone_1	96359353ed60d86afa886c6925f8280a.tiff	14	0	2
organ_0009_0002_B5_Troglitazone_1	1bfd161b2ef2003b2238162034d3dce3.tiff	15	0	2
organ_0009_0002_B5_Troglitazone_1	dcf39671190709d4d3ba656c171bada7.tiff	16	0	2
organ_0009_0002_B5_Troglitazone_1	257f125cf467c85869e60db525c3129c.tiff	17	0	2
organ_0009_0002_B5_Troglitazone_1	7698f5c93d39eed5a8e696c804b52abe.tiff	18	0	2
organ_0009_0002_B5_Troglitazone_1	29bcc11fa9a8342f2e1bea5832170eef.tiff	19	0	2
organ_0009_0002_B5_Troglitazone_1	74d28e06f8271cbd4c4740f1507c780b.tiff	0	1	2
organ_0009_0002_B5_Troglitazone_1	9ab3287d4d54b20f15801984f2e8de9f.tiff	1	1	2
organ_0009_0002_B5_Troglitazone_1	922bf8b9e140a29d0ef9c7120548d1a2.tiff	2	1	2
organ_0009_0002_B5_Troglitazone_1	2960861957aadc7ed9e62f07ecb3dbea.tiff	3	1	2
organ_0009_0002_B5_Troglitazone_1	853a8c401fbf5a537dfae56a6fce63d3.tiff	4	1	2
organ_0009_0002_B5_Troglitazone_1	579114c06a38af6e981ad77ef8586864.tiff	5	1	2
organ_0009_0002_B5_Troglitazone_1	3eebb6b91a41f53aa489e4d4b4a31409.tiff	6	1	2
organ_0009_0002_B5_Troglitazone_1	cdc8ffd63d2c206b559063d1f3fd53aa.tiff	7	1	2
organ_0009_0002_B5_Troglitazone_1	9ed81f09482dea594d75ff947dd48136.tiff	8	1	2
organ_0009_0002_B5_Troglitazone_1	c55c567e94006672ecb04fb81719ef3d.tiff	9	1	2
organ_0009_0002_B5_Troglitazone_1	0db3a4cd34b4111692d7a4f08bc4aac5.tiff	10	1	2
organ_0009_0002_B5_Troglitazone_1	e309dea48f144ff57fac5c28c723e6b7.tiff	11	1	2
organ_0009_0002_B5_Troglitazone_1	ffec78b859b35007f75919a49efd2238.tiff	12	1	2
organ_0009_0002_B5_Troglitazone_1	71b4ccaddf2d2ab11ecadfc5cfcfb06f.tiff	13	1	2
organ_0009_0002_B5_Troglitazone_1	ddeb12d5545fbd99fd37ee8774b92c95.tiff	14	1	2
organ_0009_0002_B5_Troglitazone_1	e5210fd29d7842f2f22456ecf3542c7a.tiff	15	1	2
organ_0009_0002_B5_Troglitazone_1	46bd6b7dace1c0d757d26a3df65b7875.tiff	16	1	2
organ_0009_0002_B5_Troglitazone_1	bd2de5efec88fca242a1514c34de1893.tiff	17	1	2
organ_0009_0002_B5_Troglitazone_1	15f9838de4af450056edc60b77123094.tiff	18	1	2
organ_0009_0002_B5_Troglitazone_1	366548681c0f157c0efff599cf6dd2fa.tiff	19	1	2
organ_0009_0002_B5_Troglitazone_1	be7c16dc5a6d53a992134d28f4395c25.tiff	0	2	2
organ_0009_0002_B5_Troglitazone_1	1f7aeebbeb7f232ec4d77821996a356b.tiff	1	2	2
organ_0009_0002_B5_Troglitazone_1	d1c46f3cae99ed05808a85ab60d15a4a.tiff	2	2	2
organ_0009_0002_B5_Troglitazone_1	16bb1beccdd5176eb70b2d62fe997d7d.tiff	3	2	2
organ_0009_0002_B5_Troglitazone_1	77b5f5efbe68abafc455618fcdaf97bc.tiff	4	2	2
organ_0009_0002_B5_Troglitazone_1	0d977b259166cf86de9350e8c7dbcb1f.tiff	5	2	2
organ_0009_0002_B5_Troglitazone_1	06177c32b9b4d83fc6c51c9cc5524e07.tiff	6	2	2
organ_0009_0002_B5_Troglitazone_1	91b40f695f530b3048155b8d09654701.tiff	7	2	2
organ_0009_0002_B5_Troglitazone_1	f770c650fa0b48f4ef605a79d2e781c3.tiff	8	2	2
organ_0009_0002_B5_Troglitazone_1	b1a1f7aab13fe58943a86aef8f3e1a7b.tiff	9	2	2
organ_0009_0002_B5_Troglitazone_1	1446f7fbf99d0bb2bcd171a0d199f98a.tiff	10	2	2
organ_0009_0002_B5_Troglitazone_1	c54844333ff2966fad930c5cb7022a1b.tiff	11	2	2
organ_0009_0002_B5_Troglitazone_1	bced7567f4e12302e5658ba032e72bc5.tiff	12	2	2
organ_0009_0002_B5_Troglitazone_1	6fc5d4b72f8a37718ee348dab2b99d1c.tiff	13	2	2
organ_0009_0002_B5_Troglitazone_1	c5a7eb8bdd330f1902f867c29076427c.tiff	14	2	2
organ_0009_0002_B5_Troglitazone_1	ef6892296ef86f62344490f4b1b1dd0c.tiff	15	2	2
organ_0009_0002_B5_Troglitazone_1	836f81435684a21b964beca15ebf13ce.tiff	16	2	2
organ_0009_0002_B5_Troglitazone_1	99e46a25bf12b574b11d5e7388b68a0e.tiff	17	2	2
organ_0009_0002_B5_Troglitazone_1	63e47775751e2e26f2a5fe36cfc92bc4.tiff	18	2	2
organ_0009_0002_B5_Troglitazone_1	c514b0f17767cd7b589b8d6e32da3cc9.tiff	19	2	2
organ_0009_0002_B5_Troglitazone_1	79151ffb4eb6148bc0c351486a459345.tiff	0	3	2
organ_0009_0002_B5_Troglitazone_1	9f403c40d73dd8b8546ef1ee1ef524bc.tiff	1	3	2
organ_0009_0002_B5_Troglitazone_1	55973df8b10b08154188f1d06c479ce4.tiff	2	3	2
organ_0009_0002_B5_Troglitazone_1	9cbd4df8ec535a88322c443143cc403f.tiff	3	3	2
organ_0009_0002_B5_Troglitazone_1	3b8531698644ab7a1ccb5c83d11a47df.tiff	4	3	2
organ_0009_0002_B5_Troglitazone_1	9b1f63fec1a86462745802fd30ef77bd.tiff	5	3	2
organ_0009_0002_B5_Troglitazone_1	2bf236aceae5866b5b25d2ec4f71c964.tiff	6	3	2
organ_0009_0002_B5_Troglitazone_1	dcf650afee33eaefe3156d717f86c5ac.tiff	7	3	2
organ_0009_0002_B5_Troglitazone_1	22c0df7163c6ec83ec5411061ae3a8ae.tiff	8	3	2
organ_0009_0002_B5_Troglitazone_1	5365c98ece2555e973caa02c9e62f22c.tiff	9	3	2
organ_0009_0002_B5_Troglitazone_1	c151a5b18c0d05ea71f88516b7479f6c.tiff	10	3	2
organ_0009_0002_B5_Troglitazone_1	183f85cc38b3ee91c9fa98f0c9ef7550.tiff	11	3	2
organ_0009_0002_B5_Troglitazone_1	92038f26e67e1240c89542f5c213cb88.tiff	12	3	2
organ_0009_0002_B5_Troglitazone_1	dcbba2f36ed30694e84e45f9daa5b590.tiff	13	3	2
organ_0009_0002_B5_Troglitazone_1	2140c85e4f84bfd806f455786c518a84.tiff	14	3	2
organ_0009_0002_B5_Troglitazone_1	5c4676e7ee46c77f5c0688ee31cfa8a7.tiff	15	3	2
organ_0009_0002_B5_Troglitazone_1	d44a3bf7299cd25d67006f4d5734dc9c.tiff	16	3	2
organ_0009_0002_B5_Troglitazone_1	44f1910186430e8cf7866d3879bbe42a.tiff	17	3	2
organ_0009_0002_B5_Troglitazone_1	f34258dcd12972b2d488cc335fda6351.tiff	18	3	2
organ_0009_0002_B5_Troglitazone_1	4f542ca311ed5cace3059a8fca9a7763.tiff	19	3	2
organ_0009_0002_B6_Troglitazone_1	c28b37e8e0df088daa5a4d9b7e8f91e6.tiff	0	0	2
organ_0009_0002_B6_Troglitazone_1	612279e4ff3a133744fee23169eae40b.tiff	1	0	2
organ_0009_0002_B6_Troglitazone_1	70e2a4f80e6996382e18235766cea40a.tiff	2	0	2
organ_0009_0002_B6_Troglitazone_1	3a98540a248ac81c9b3e98abcc7bdd26.tiff	3	0	2
organ_0009_0002_B6_Troglitazone_1	b36280892f6375672d73c4aa80ebc76f.tiff	4	0	2
organ_0009_0002_B6_Troglitazone_1	c6c8ec29dc88169b4c4844f26c3dac4c.tiff	5	0	2
organ_0009_0002_B6_Troglitazone_1	fc21ea28881c23655209352a63baefde.tiff	6	0	2
organ_0009_0002_B6_Troglitazone_1	97aee60a95f66e152e9ce23520d5b9c7.tiff	7	0	2
organ_0009_0002_B6_Troglitazone_1	9ec153a5fff6e7a1673d25c192219a53.tiff	8	0	2
organ_0009_0002_B6_Troglitazone_1	6ecdcdb29d34ec62d8adf9312c7b553e.tiff	9	0	2
organ_0009_0002_B6_Troglitazone_1	33a5dd27c18b8b89f3b9b2ee4af8119b.tiff	10	0	2
organ_0009_0002_B6_Troglitazone_1	88d157844ed3d86fd5d86028879fa7f3.tiff	11	0	2
organ_0009_0002_B6_Troglitazone_1	ec8717a93dd65c41230fb8a0a811b540.tiff	12	0	2
organ_0009_0002_B6_Troglitazone_1	b685c1d70944faaccfab45bf224c4b4f.tiff	13	0	2
organ_0009_0002_B6_Troglitazone_1	b93ab1cab9117e1c32f6045e0becc9bf.tiff	14	0	2
organ_0009_0002_B6_Troglitazone_1	556d14aabc9924097fed00de5a0a794c.tiff	15	0	2
organ_0009_0002_B6_Troglitazone_1	5be996210e0077ba627c1f61cdc7edc1.tiff	16	0	2
organ_0009_0002_B6_Troglitazone_1	77b66450b4ea3a879a2ae7d184c182d1.tiff	17	0	2
organ_0009_0002_B6_Troglitazone_1	db6371ddde2ec3967b63eadf020def21.tiff	18	0	2
organ_0009_0002_B6_Troglitazone_1	fc7f1c4fe8285776b4d627ed2ebebda1.tiff	19	0	2
organ_0009_0002_B6_Troglitazone_1	50fc6aaf238c4d57f03bf063c8263c52.tiff	0	1	2
organ_0009_0002_B6_Troglitazone_1	699a5d703a5aa20dedac982b18ee8b32.tiff	1	1	2
organ_0009_0002_B6_Troglitazone_1	a03d8664478dfc0c7c55be88ccaee40d.tiff	2	1	2
organ_0009_0002_B6_Troglitazone_1	38675590f2bc7c114e82ca3c3d818d8b.tiff	3	1	2
organ_0009_0002_B6_Troglitazone_1	2e822fd7c2e1eaf41d7693c6de74d5a0.tiff	4	1	2
organ_0009_0002_B6_Troglitazone_1	071fb573557642421387455ac521f24a.tiff	5	1	2
organ_0009_0002_B6_Troglitazone_1	731a4a6c06df80add70723aa71424342.tiff	6	1	2
organ_0009_0002_B6_Troglitazone_1	b63400295d2d84d6b08c89a229b40b10.tiff	7	1	2
organ_0009_0002_B6_Troglitazone_1	149af76b7a6a7ba1db868dc5665b2426.tiff	8	1	2
organ_0009_0002_B6_Troglitazone_1	5d433098b9da70d874111fc4882a18d9.tiff	9	1	2
organ_0009_0002_B6_Troglitazone_1	61b50435da7bacb5c301686152aa6ad9.tiff	10	1	2
organ_0009_0002_B6_Troglitazone_1	ef83ef41f1ef39f4c950bbee804a2a4d.tiff	11	1	2
organ_0009_0002_B6_Troglitazone_1	d5bf617650830cc1173e676f6db006f2.tiff	12	1	2
organ_0009_0002_B6_Troglitazone_1	dd23efb1cda9b74c0e3f4c0ce9c25c52.tiff	13	1	2
organ_0009_0002_B6_Troglitazone_1	5977aca4666d92b1a8e1c1057232d451.tiff	14	1	2
organ_0009_0002_B6_Troglitazone_1	0d6f46688f47b080ad76bedbbb932d24.tiff	15	1	2
organ_0009_0002_B6_Troglitazone_1	27b48369f4cac26daab7c939268fa785.tiff	16	1	2
organ_0009_0002_B6_Troglitazone_1	bdb719ad90e4136f95c85352888e5692.tiff	17	1	2
organ_0009_0002_B6_Troglitazone_1	7384b704f4268ad0dd392b246f7e6de1.tiff	18	1	2
organ_0009_0002_B6_Troglitazone_1	69708d53275b4f693ef9e77283513c1c.tiff	19	1	2
organ_0009_0002_B6_Troglitazone_1	56745d299dabcca54f028a0f6d082ce3.tiff	0	2	2
organ_0009_0002_B6_Troglitazone_1	bed87fc46cf4d36f2c8ce3d8b472185d.tiff	1	2	2
organ_0009_0002_B6_Troglitazone_1	05fa000de39e10e2abb27dd8c7a5477a.tiff	2	2	2
organ_0009_0002_B6_Troglitazone_1	8091d55d6ce6dd9a0b9523aa124fde1a.tiff	3	2	2
organ_0009_0002_B6_Troglitazone_1	56969e2c4b3f4363133f6655b6130572.tiff	4	2	2
organ_0009_0002_B6_Troglitazone_1	14d0a2471f0e8a36f27804213fdd3276.tiff	5	2	2
organ_0009_0002_B6_Troglitazone_1	e5f0219aa11634543f0a3d851d34a049.tiff	6	2	2
organ_0009_0002_B6_Troglitazone_1	56f7d9b31693ea9195604ef57188bc18.tiff	7	2	2
organ_0009_0002_B6_Troglitazone_1	a1f0a01714fe614ef1acf72c61f29511.tiff	8	2	2
organ_0009_0002_B6_Troglitazone_1	1e28c187c8b74f6b1950e7997d60b919.tiff	9	2	2
organ_0009_0002_B6_Troglitazone_1	dbc2edb15bc678b949a224e4c45417c8.tiff	10	2	2
organ_0009_0002_B6_Troglitazone_1	f6a6a944bf84478c8e683ae60d36ba5c.tiff	11	2	2
organ_0009_0002_B6_Troglitazone_1	0c2cf15b88d08713cf57b05f3d2dc491.tiff	12	2	2
organ_0009_0002_B6_Troglitazone_1	036c3d80c7e6b0cce73ec299b97e99c6.tiff	13	2	2
organ_0009_0002_B6_Troglitazone_1	7746b916dbce55c0d47e269a6fef70db.tiff	14	2	2
organ_0009_0002_B6_Troglitazone_1	67ea672fbcc6ccdc571eeadaa3d38362.tiff	15	2	2
organ_0009_0002_B6_Troglitazone_1	61ce31d8e48f651caf74f9df007bf408.tiff	16	2	2
organ_0009_0002_B6_Troglitazone_1	de4490975be65cba6d7a9b92e8b54f98.tiff	17	2	2
organ_0009_0002_B6_Troglitazone_1	9e5ab1be5c64296b96f9b979b9c3c9f2.tiff	18	2	2
organ_0009_0002_B6_Troglitazone_1	993069a5535f9f5eee96df3c9275cc9e.tiff	19	2	2
organ_0009_0002_B6_Troglitazone_1	93a9de4a1af04ecbc04fa762fb14136c.tiff	0	3	2
organ_0009_0002_B6_Troglitazone_1	cad32f058be78fa22d352c444b76cdee.tiff	1	3	2
organ_0009_0002_B6_Troglitazone_1	08a584a3b5e541d0dff9b6380ec9aa9a.tiff	2	3	2
organ_0009_0002_B6_Troglitazone_1	68e9fb498eeb57ed8b6f24e667ed1507.tiff	3	3	2
organ_0009_0002_B6_Troglitazone_1	89d32d664e4fdd7624e8c095a725ab4a.tiff	4	3	2
organ_0009_0002_B6_Troglitazone_1	da6cf5320dedf6fa55670de944644e3d.tiff	5	3	2
organ_0009_0002_B6_Troglitazone_1	2b6c79b7846d55a2cef0c1d5e3ebf5d5.tiff	6	3	2
organ_0009_0002_B6_Troglitazone_1	bf35db96b02f8799c34d3ca143b8ac09.tiff	7	3	2
organ_0009_0002_B6_Troglitazone_1	259de2eab0cfabc0ebbf2ddfb33b7a96.tiff	8	3	2
organ_0009_0002_B6_Troglitazone_1	6e52dff0f1c7d3f5d55612e6d618a054.tiff	9	3	2
organ_0009_0002_B6_Troglitazone_1	23f921a64d2d7aa2d804febe0e1a8c62.tiff	10	3	2
organ_0009_0002_B6_Troglitazone_1	2d48d5a3dc97fbe5dd535c69719cee77.tiff	11	3	2
organ_0009_0002_B6_Troglitazone_1	b77dce8c443b50eded7b44df121c9d2f.tiff	12	3	2
organ_0009_0002_B6_Troglitazone_1	24569664c294ac9d7b8a39a6132a3e1e.tiff	13	3	2
organ_0009_0002_B6_Troglitazone_1	c525f9c2d3b29a446b43ebf58c5da50e.tiff	14	3	2
organ_0009_0002_B6_Troglitazone_1	5d37662941e765d1a1f5ed9092887f14.tiff	15	3	2
organ_0009_0002_B6_Troglitazone_1	d2944e456a613ff7e6a55c64e12de4b4.tiff	16	3	2
organ_0009_0002_B6_Troglitazone_1	fb6bd57f560cb7d046426a09e86cc0aa.tiff	17	3	2
organ_0009_0002_B6_Troglitazone_1	38176cc6e15f494aaf5fbc17cc9c6d81.tiff	18	3	2
organ_0009_0002_B6_Troglitazone_1	e8dd9bb63ab846feb4fb62567e56a82d.tiff	19	3	2
organ_0009_0002_C1_Troglitazone_10	f9270c92e2ccf38b02c9a437f13243cb.tiff	0	0	2
organ_0009_0002_C1_Troglitazone_10	f889dcb6b2e91cb38cb78bbe7bdf70ba.tiff	1	0	2
organ_0009_0002_C1_Troglitazone_10	0e7912bbdc1e24cc1a431b704c4415a7.tiff	2	0	2
organ_0009_0002_C1_Troglitazone_10	edc20a94774dcf7b41de801dbeceadbc.tiff	3	0	2
organ_0009_0002_C1_Troglitazone_10	20e0095a828ae6fb97e18ca6e0870dde.tiff	4	0	2
organ_0009_0002_C1_Troglitazone_10	aa90306a40545705b44006752d246376.tiff	5	0	2
organ_0009_0002_C1_Troglitazone_10	488a27c652705e517b34af6f55a8c886.tiff	6	0	2
organ_0009_0002_C1_Troglitazone_10	384e09f3349ad18ba09a52303824ae30.tiff	7	0	2
organ_0009_0002_C1_Troglitazone_10	d210877ad097a4378c623ebc28378022.tiff	8	0	2
organ_0009_0002_C1_Troglitazone_10	205de06f88e50d0915a48cf9812dcaae.tiff	9	0	2
organ_0009_0002_C1_Troglitazone_10	6c57352f7988eb019c19adf1ad5c551a.tiff	10	0	2
organ_0009_0002_C1_Troglitazone_10	bef29ba687721c27b07e18fd14b84269.tiff	11	0	2
organ_0009_0002_C1_Troglitazone_10	e4d9c2d0529b29dd738facf531577d91.tiff	12	0	2
organ_0009_0002_C1_Troglitazone_10	165b951555fcceb34429b79a5fc6ebaf.tiff	13	0	2
organ_0009_0002_C1_Troglitazone_10	9a85b666cd2582e1b44d03f7e2f03f5f.tiff	14	0	2
organ_0009_0002_C1_Troglitazone_10	824b88644be8af3b221f334bcfd117d1.tiff	15	0	2
organ_0009_0002_C1_Troglitazone_10	4e0c353c963cf77eaf47c459511209d4.tiff	16	0	2
organ_0009_0002_C1_Troglitazone_10	33cefa6411efd4b7b7a3f73494faffbd.tiff	17	0	2
organ_0009_0002_C1_Troglitazone_10	3b66c95c6f1e342ce5f1d80de2c29193.tiff	18	0	2
organ_0009_0002_C1_Troglitazone_10	b57e804dabd53d26f7471b0043cbf1ea.tiff	19	0	2
organ_0009_0002_C1_Troglitazone_10	e488e56586498bbf6c095ffb4af55053.tiff	0	1	2
organ_0009_0002_C1_Troglitazone_10	35cd28f9c6c17a6ec77ce5c1c7e244ed.tiff	1	1	2
organ_0009_0002_C1_Troglitazone_10	30aefaefcc1724852958e322ca7c9a13.tiff	2	1	2
organ_0009_0002_C1_Troglitazone_10	2af4295ab95d3051632839f18fb718e8.tiff	3	1	2
organ_0009_0002_C1_Troglitazone_10	5e3089a66ea9013745dd06b37623371d.tiff	4	1	2
organ_0009_0002_C1_Troglitazone_10	6084608554638662afc8a369f038bde6.tiff	5	1	2
organ_0009_0002_C1_Troglitazone_10	cbeff49d6685021e7a0fb4e55e2681ad.tiff	6	1	2
organ_0009_0002_C1_Troglitazone_10	582af4a5d150c3103cda4d54bbd71ce9.tiff	7	1	2
organ_0009_0002_C1_Troglitazone_10	43bac7a121a36a4367ff196711e0bada.tiff	8	1	2
organ_0009_0002_C1_Troglitazone_10	4ef09bc9bbe59877e0fec52f049723eb.tiff	9	1	2
organ_0009_0002_C1_Troglitazone_10	b9fcb870e7f4fc0a5634f2d514574656.tiff	10	1	2
organ_0009_0002_C1_Troglitazone_10	b32bcc9dfadbe71fd988d90549499d77.tiff	11	1	2
organ_0009_0002_C1_Troglitazone_10	1f6e264dfa174a2a971dfb7af277be8a.tiff	12	1	2
organ_0009_0002_C1_Troglitazone_10	7f02743f63995f3385d6c0bc96ed6f40.tiff	13	1	2
organ_0009_0002_C1_Troglitazone_10	5d2bbf44f747939b08feb84ebb5904f5.tiff	14	1	2
organ_0009_0002_C1_Troglitazone_10	fb44887da77c87c3d75fb165a6a2596d.tiff	15	1	2
organ_0009_0002_C1_Troglitazone_10	e0ccca261a6d120fe1b182484e6df603.tiff	16	1	2
organ_0009_0002_C1_Troglitazone_10	ea6a34e12385c01daaa22fa3378218cd.tiff	17	1	2
organ_0009_0002_C1_Troglitazone_10	9917c0005f8416aa65c9252a6ff08aed.tiff	18	1	2
organ_0009_0002_C1_Troglitazone_10	07d482e946d2c8efb18765713b2d8c51.tiff	19	1	2
organ_0009_0002_C1_Troglitazone_10	542ac9d11a1f75b074b36612cbc1cc03.tiff	0	2	2
organ_0009_0002_C1_Troglitazone_10	01686cce3608a853e54a87f6fe0a7ed0.tiff	1	2	2
organ_0009_0002_C1_Troglitazone_10	16daf60103a8c320badf0a279c9224fd.tiff	2	2	2
organ_0009_0002_C1_Troglitazone_10	23db61bc5f461453a26fa3fbed071ef6.tiff	3	2	2
organ_0009_0002_C1_Troglitazone_10	00d5bffc99d02159e9bb0288625fc678.tiff	4	2	2
organ_0009_0002_C1_Troglitazone_10	5a31236edd56bdd8a7ee2e6ba3d03074.tiff	5	2	2
organ_0009_0002_C1_Troglitazone_10	e992c6f66f0d1ac13346c4d3c3e0bb47.tiff	6	2	2
organ_0009_0002_C1_Troglitazone_10	918683cc6aeaef66fb208575a82bf1f0.tiff	7	2	2
organ_0009_0002_C1_Troglitazone_10	4dee54686c412cf9b258aa2d45b83c22.tiff	8	2	2
organ_0009_0002_C1_Troglitazone_10	451892a395d2fcfe5e1cf65385573e1e.tiff	9	2	2
organ_0009_0002_C1_Troglitazone_10	c03953f6cf5c1878fc1222e1d7d9f78a.tiff	10	2	2
organ_0009_0002_C1_Troglitazone_10	ce85f6c2a35432596718cb3b7985408b.tiff	11	2	2
organ_0009_0002_C1_Troglitazone_10	5f9e997c076483551c3bb7759dcf9ae3.tiff	12	2	2
organ_0009_0002_C1_Troglitazone_10	7549118a96f3dbb5a6e9e60e0dbcd340.tiff	13	2	2
organ_0009_0002_C1_Troglitazone_10	0305d483acdfdbf421ec4c9cf532a8cd.tiff	14	2	2
organ_0009_0002_C1_Troglitazone_10	636fcbcc61fa78ffc0bdb7f76c03e2c3.tiff	15	2	2
organ_0009_0002_C1_Troglitazone_10	bffa38909ab4dd49fc613e83de4e86cb.tiff	16	2	2
organ_0009_0002_C1_Troglitazone_10	87e8b71f608a36fb13ed2b8228c2756e.tiff	17	2	2
organ_0009_0002_C1_Troglitazone_10	e6aa0aadfba25dc823aa63dc998a162d.tiff	18	2	2
organ_0009_0002_C1_Troglitazone_10	695e71a7152a88af0eae609bbb843d21.tiff	19	2	2
organ_0009_0002_C1_Troglitazone_10	ca0dc80904a2ba2f8924d2c1caf3fa9d.tiff	0	3	2
organ_0009_0002_C1_Troglitazone_10	501ebbe51f3ceede14cd98399d0f2f09.tiff	1	3	2
organ_0009_0002_C1_Troglitazone_10	74d5e62f2f54cb4a8570ecc4edc2c4df.tiff	2	3	2
organ_0009_0002_C1_Troglitazone_10	864ce6457f49b214a533daa569d20968.tiff	3	3	2
organ_0009_0002_C1_Troglitazone_10	537dd4d9931e4f655587489509696615.tiff	4	3	2
organ_0009_0002_C1_Troglitazone_10	aeb5f94f01909707d1a7bc3448465367.tiff	5	3	2
organ_0009_0002_C1_Troglitazone_10	e96197d70e2f22d003192ee48ba10d88.tiff	6	3	2
organ_0009_0002_C1_Troglitazone_10	67c877dcbd4ecd22368e32e1ca6b8c66.tiff	7	3	2
organ_0009_0002_C1_Troglitazone_10	7de63b82d6ce99949ad13cb6d8318a2f.tiff	8	3	2
organ_0009_0002_C1_Troglitazone_10	5c59fd3cf864de56341e69c925ed8773.tiff	9	3	2
organ_0009_0002_C1_Troglitazone_10	5d65c212695991171a3b4796a717b8fc.tiff	10	3	2
organ_0009_0002_C1_Troglitazone_10	7ee161c5f8f6b2931d4a7d709177c4b9.tiff	11	3	2
organ_0009_0002_C1_Troglitazone_10	36689ca6c4656f645b99be77ab588b9f.tiff	12	3	2
organ_0009_0002_C1_Troglitazone_10	e1f627159e3ab646626b6957e9192d88.tiff	13	3	2
organ_0009_0002_C1_Troglitazone_10	4b7a9e44d62c51e297ef5733162c9140.tiff	14	3	2
organ_0009_0002_C1_Troglitazone_10	679568570070c23d8fc779b526f9db91.tiff	15	3	2
organ_0009_0002_C1_Troglitazone_10	6652b5c6dd18f15bcafda1b74b98c896.tiff	16	3	2
organ_0009_0002_C1_Troglitazone_10	d550d0910677da3417b6518ee5d39f9e.tiff	17	3	2
organ_0009_0002_C1_Troglitazone_10	48fb6f983d2ce7488abc56fe1438b457.tiff	18	3	2
organ_0009_0002_C1_Troglitazone_10	7bf99fa306464907e3cb35368ce825e0.tiff	19	3	2
organ_0009_0002_C2_Troglitazone_10	05dccf76e664da98de11ee84df494eb8.tiff	0	0	2
organ_0009_0002_C2_Troglitazone_10	5083026db3fe891185ca27e63d2fa9d2.tiff	1	0	2
organ_0009_0002_C2_Troglitazone_10	6d30ab395aff3fc44322c1302c938532.tiff	2	0	2
organ_0009_0002_C2_Troglitazone_10	af1e37cce84075c69a7dd13bdf8e7223.tiff	3	0	2
organ_0009_0002_C2_Troglitazone_10	b4d7dab855f37a24c911a60454a4984f.tiff	4	0	2
organ_0009_0002_C2_Troglitazone_10	65f059596430036b33436f4592a68c97.tiff	5	0	2
organ_0009_0002_C2_Troglitazone_10	6fc55067600ad4d7360f9f0748a753c4.tiff	6	0	2
organ_0009_0002_C2_Troglitazone_10	76402b3d088470058e98112f3b3f43dd.tiff	7	0	2
organ_0009_0002_C2_Troglitazone_10	29ebcc3970daa38bed00506523691618.tiff	8	0	2
organ_0009_0002_C2_Troglitazone_10	bc3bc97bc2d1948e161b91d14b15515a.tiff	9	0	2
organ_0009_0002_C2_Troglitazone_10	37dc4f9ae7cf37e2bccc1cd2ef68d1d8.tiff	10	0	2
organ_0009_0002_C2_Troglitazone_10	57cf3f2ccf0daf3c68dfb3b11d61f895.tiff	11	0	2
organ_0009_0002_C2_Troglitazone_10	a498f61056cb2377a6429670ed5aa58f.tiff	12	0	2
organ_0009_0002_C2_Troglitazone_10	e5af6c42aeedcea2d26f275b7f284a04.tiff	13	0	2
organ_0009_0002_C2_Troglitazone_10	5f1fdd51d605b39d3d064d7200ee086f.tiff	14	0	2
organ_0009_0002_C2_Troglitazone_10	f649f250a918d7e5f02d3ab0ae1b4113.tiff	15	0	2
organ_0009_0002_C2_Troglitazone_10	17f0c34ee73d9305b7589eeafd848dca.tiff	16	0	2
organ_0009_0002_C2_Troglitazone_10	d000e1698de19db1d284c76627ad8705.tiff	17	0	2
organ_0009_0002_C2_Troglitazone_10	2ca88accfe1c5590b4b002f110f9f5e3.tiff	18	0	2
organ_0009_0002_C2_Troglitazone_10	fe2f3a6e4aac94e419633be64b43a995.tiff	19	0	2
organ_0009_0002_C2_Troglitazone_10	58c6eca57771da1029dd39310b34d01b.tiff	0	1	2
organ_0009_0002_C2_Troglitazone_10	c59c0e2b7cbc4e625d7f0e0cceaa2812.tiff	1	1	2
organ_0009_0002_C2_Troglitazone_10	1e78b7f7500803831242cfa744ac770c.tiff	2	1	2
organ_0009_0002_C2_Troglitazone_10	ab7dae05f6e7aeca7b779bc220d2a726.tiff	3	1	2
organ_0009_0002_C2_Troglitazone_10	3d1832432fbeaaa02710b0057d1d267e.tiff	4	1	2
organ_0009_0002_C2_Troglitazone_10	5d98e941d46dfd8a45f7eb5e4ed30a2e.tiff	5	1	2
organ_0009_0002_C2_Troglitazone_10	cc1615db52bb0b3a8d7be7392bed6d5b.tiff	6	1	2
organ_0009_0002_C2_Troglitazone_10	4258517b0b5f9c4bc2c387fc2a314a36.tiff	7	1	2
organ_0009_0002_C2_Troglitazone_10	7104639b9ce45fda63df39623518b674.tiff	8	1	2
organ_0009_0002_C2_Troglitazone_10	61c4614deee5b22affedd76812c61e07.tiff	9	1	2
organ_0009_0002_C2_Troglitazone_10	c2710d3eebd36f7223508465e7fc1372.tiff	10	1	2
organ_0009_0002_C2_Troglitazone_10	ede3e0aef35d1fe10a14ce517ea00095.tiff	11	1	2
organ_0009_0002_C2_Troglitazone_10	b04708009f3a0269214ea29e6d5950b3.tiff	12	1	2
organ_0009_0002_C2_Troglitazone_10	c5c3641c87b2ba87eadb82ed2ab1eac4.tiff	13	1	2
organ_0009_0002_C2_Troglitazone_10	033129c1381c65897e6f22b137959861.tiff	14	1	2
organ_0009_0002_C2_Troglitazone_10	76faefdc22253455c239015a2894bf28.tiff	15	1	2
organ_0009_0002_C2_Troglitazone_10	540ac788b89ba10191cc4a45dde3f8d9.tiff	16	1	2
organ_0009_0002_C2_Troglitazone_10	d41beb1e1e051cececba157fd9413a46.tiff	17	1	2
organ_0009_0002_C2_Troglitazone_10	171e0a9a0ffc09524cef537dc1c07e71.tiff	18	1	2
organ_0009_0002_C2_Troglitazone_10	c0f60c347ae860f033a5c2c8d0c0cbfc.tiff	19	1	2
organ_0009_0002_C2_Troglitazone_10	e58f4927b18eb6a86a05b422a98ccb00.tiff	0	2	2
organ_0009_0002_C2_Troglitazone_10	4c50ac3d3aae86af084c5cb617f4d3f7.tiff	1	2	2
organ_0009_0002_C2_Troglitazone_10	94eddced39e154e65f0b19699c20cb15.tiff	2	2	2
organ_0009_0002_C2_Troglitazone_10	865ce0495fff7a9d68a0a2ce0f9b0c29.tiff	3	2	2
organ_0009_0002_C2_Troglitazone_10	46e2ba689e82b32fafd373f30b4b9b1b.tiff	4	2	2
organ_0009_0002_C2_Troglitazone_10	dbd78f89d351ed708d2e5fd9b722a691.tiff	5	2	2
organ_0009_0002_C2_Troglitazone_10	c518e06b144b9ce34a2413f1dffecc5b.tiff	6	2	2
organ_0009_0002_C2_Troglitazone_10	9ddf54c866c24abc98980eb503afb1ef.tiff	7	2	2
organ_0009_0002_C2_Troglitazone_10	789bb4df80f955a169960f98ffb8b810.tiff	8	2	2
organ_0009_0002_C2_Troglitazone_10	0fc6cc8217c208ee20cc6f471a4c1f88.tiff	9	2	2
organ_0009_0002_C2_Troglitazone_10	5c820472c644fe72e237cf17f8638c1f.tiff	10	2	2
organ_0009_0002_C2_Troglitazone_10	fa7579591e7b9e8a5bc4b6c48aab4e0f.tiff	11	2	2
organ_0009_0002_C2_Troglitazone_10	ac3b19bb61a0ec710677311d849c59cc.tiff	12	2	2
organ_0009_0002_C2_Troglitazone_10	e19dd6431c1434d273c09662b898c4f2.tiff	13	2	2
organ_0009_0002_C2_Troglitazone_10	5dc829a74613b7c6f5bfd292cbf362b1.tiff	14	2	2
organ_0009_0002_C2_Troglitazone_10	d29a23f35a2a8817fa3eced8ed418ab2.tiff	15	2	2
organ_0009_0002_C2_Troglitazone_10	61942c7b28cbe18efb4b3afce06db892.tiff	16	2	2
organ_0009_0002_C2_Troglitazone_10	ac17e466da25dabde6c666ab61f184d5.tiff	17	2	2
organ_0009_0002_C2_Troglitazone_10	3c2f5f78f94e41bf6907b5ab64850843.tiff	18	2	2
organ_0009_0002_C2_Troglitazone_10	9695bb7d1c9337df2c11f9db3f4ace00.tiff	19	2	2
organ_0009_0002_C2_Troglitazone_10	de65efd4f06e253e3f96a3d433aa7e3d.tiff	0	3	2
organ_0009_0002_C2_Troglitazone_10	ab53354a514d617e3f21b9dd5928ddf6.tiff	1	3	2
organ_0009_0002_C2_Troglitazone_10	9a3f13f1180cb1700c57a4dcbe817058.tiff	2	3	2
organ_0009_0002_C2_Troglitazone_10	470549dd168f67577724cf154db40ce6.tiff	3	3	2
organ_0009_0002_C2_Troglitazone_10	f0a04a4920536e47a3f20ede5d935d62.tiff	4	3	2
organ_0009_0002_C2_Troglitazone_10	be94cf7170fae1635134133b0c7cdf94.tiff	5	3	2
organ_0009_0002_C2_Troglitazone_10	6858e9693fdce3b50ff20ee01b144ce8.tiff	6	3	2
organ_0009_0002_C2_Troglitazone_10	8105ed55517805e3bd2983cc8dff00fa.tiff	7	3	2
organ_0009_0002_C2_Troglitazone_10	e91aff10f2262b9d85a62f870018c1b5.tiff	8	3	2
organ_0009_0002_C2_Troglitazone_10	61d52be9cb40592a941f2d743f30b317.tiff	9	3	2
organ_0009_0002_C2_Troglitazone_10	b7f2ebaf21907b4eb62de6852cd53abb.tiff	10	3	2
organ_0009_0002_C2_Troglitazone_10	4649a152018524c8055062ad5670a688.tiff	11	3	2
organ_0009_0002_C2_Troglitazone_10	143be713c3fd97cf8e4a002d81862df8.tiff	12	3	2
organ_0009_0002_C2_Troglitazone_10	9107da0c961e8351a27bd886dea36c40.tiff	13	3	2
organ_0009_0002_C2_Troglitazone_10	2c01c017d076569cfdefdefdd605b130.tiff	14	3	2
organ_0009_0002_C2_Troglitazone_10	eb2e457af8bbc9bae9fc42d2c1aa1459.tiff	15	3	2
organ_0009_0002_C2_Troglitazone_10	b8f12e32754b67335e228be672429086.tiff	16	3	2
organ_0009_0002_C2_Troglitazone_10	57e004e71bb1fdf15f69ea693f327688.tiff	17	3	2
organ_0009_0002_C2_Troglitazone_10	6e3690a848aafc278c1c3664bc47d011.tiff	18	3	2
organ_0009_0002_C2_Troglitazone_10	2605215a2bb56cdbf3ccb9939bd49a66.tiff	19	3	2
organ_0009_0002_C3_Troglitazone_10	6613d09768f7049c2480b861f9088522.tiff	0	0	2
organ_0009_0002_C3_Troglitazone_10	c33451d2bcc3f939bb3184bd4b61345d.tiff	1	0	2
organ_0009_0002_C3_Troglitazone_10	4d355656dccfca162881616dbd599d55.tiff	2	0	2
organ_0009_0002_C3_Troglitazone_10	4f18940eef52cc12fdb69caf28d9a8c2.tiff	3	0	2
organ_0009_0002_C3_Troglitazone_10	fc72f91d6e2c0c25be79f247dd848a6b.tiff	4	0	2
organ_0009_0002_C3_Troglitazone_10	40761044593a9b774f66505888388343.tiff	5	0	2
organ_0009_0002_C3_Troglitazone_10	c939dd5bf33bd0f8970a89ba8b0f81f2.tiff	6	0	2
organ_0009_0002_C3_Troglitazone_10	cb23ad90d8e404113b5f5cc5b08d5aab.tiff	7	0	2
organ_0009_0002_C3_Troglitazone_10	0995b6b072233c18e918001a5e14ae47.tiff	8	0	2
organ_0009_0002_C3_Troglitazone_10	48f9cd4a36d147c271e57f5b5a44f016.tiff	9	0	2
organ_0009_0002_C3_Troglitazone_10	760ddf6b36171c416835082308808638.tiff	10	0	2
organ_0009_0002_C3_Troglitazone_10	57c7e650d76bb8282a6ee305de7de77e.tiff	11	0	2
organ_0009_0002_C3_Troglitazone_10	f96aef36c89d031aa82eb86d58cd1392.tiff	12	0	2
organ_0009_0002_C3_Troglitazone_10	46351f2119ea8ccde085f8449b252d49.tiff	13	0	2
organ_0009_0002_C3_Troglitazone_10	004a32c2150ff4c776c2658bdf5bcf7f.tiff	14	0	2
organ_0009_0002_C3_Troglitazone_10	d107de86ecd65e1f44855a1b882cd028.tiff	15	0	2
organ_0009_0002_C3_Troglitazone_10	8c525569c71b85ee00b890156cbf0125.tiff	16	0	2
organ_0009_0002_C3_Troglitazone_10	da8eaae52e0d7bcc2ae46a361a68c7c9.tiff	17	0	2
organ_0009_0002_C3_Troglitazone_10	14ac45a14fa184598c3399e27c7c67d9.tiff	18	0	2
organ_0009_0002_C3_Troglitazone_10	25d051b1337c8d1bb32749d9b74c7c07.tiff	19	0	2
organ_0009_0002_C3_Troglitazone_10	bc9e0d968a02a47f12f45783f1a07632.tiff	0	1	2
organ_0009_0002_C3_Troglitazone_10	f9a32893360723780937ba8c40d34a9e.tiff	1	1	2
organ_0009_0002_C3_Troglitazone_10	f71ab046e77ac72538f45e1c4004c5fa.tiff	2	1	2
organ_0009_0002_C3_Troglitazone_10	0e6ff1d8d27c24204dd061e857cc7157.tiff	3	1	2
organ_0009_0002_C3_Troglitazone_10	93e9d3f48b12dd009a30625646a53376.tiff	4	1	2
organ_0009_0002_C3_Troglitazone_10	372befcb123168eb684cddcfa12e190c.tiff	5	1	2
organ_0009_0002_C3_Troglitazone_10	5b9be21178981585bec8122016aa2396.tiff	6	1	2
organ_0009_0002_C3_Troglitazone_10	7e55921fd5fb26d456dd68dd2e12252d.tiff	7	1	2
organ_0009_0002_C3_Troglitazone_10	fd9db2fd33e0aa529dd14c8dc9213491.tiff	8	1	2
organ_0009_0002_C3_Troglitazone_10	1336558633d31c73ab9f4e73a6803d09.tiff	9	1	2
organ_0009_0002_C3_Troglitazone_10	7653c8e0ec488b891b33d4a3b8a2bbff.tiff	10	1	2
organ_0009_0002_C3_Troglitazone_10	a6fe8d9ad504cb37413addf89da4a315.tiff	11	1	2
organ_0009_0002_C3_Troglitazone_10	be90a976971ab735223c7aa2b748b635.tiff	12	1	2
organ_0009_0002_C3_Troglitazone_10	2d01b6940c36286383ea34df723fd84e.tiff	13	1	2
organ_0009_0002_C3_Troglitazone_10	8fbef5b9e8ea9c631484ce460b133f0a.tiff	14	1	2
organ_0009_0002_C3_Troglitazone_10	62a38569904e61c8f002849ebdd8fc0e.tiff	15	1	2
organ_0009_0002_C3_Troglitazone_10	38186895ed210961ff7756ef1ce8d7ed.tiff	16	1	2
organ_0009_0002_C3_Troglitazone_10	1fbe33d15fbe44871c409c22f737c5e3.tiff	17	1	2
organ_0009_0002_C3_Troglitazone_10	9d768988d38cd880deba928a77b59f9b.tiff	18	1	2
organ_0009_0002_C3_Troglitazone_10	3d5115509f72026e951e99058413f923.tiff	19	1	2
organ_0009_0002_C3_Troglitazone_10	8bc943d2a99106f2150f9e919a62f878.tiff	0	2	2
organ_0009_0002_C3_Troglitazone_10	ba1984636d72a22ef14387a614b75c89.tiff	1	2	2
organ_0009_0002_C3_Troglitazone_10	956f8758944aa63baa58afade62ca80a.tiff	2	2	2
organ_0009_0002_C3_Troglitazone_10	adcb2e9ff42af83664e10167cfca1ab8.tiff	3	2	2
organ_0009_0002_C3_Troglitazone_10	d5f156e2284c99d7531ff2377297ddfa.tiff	4	2	2
organ_0009_0002_C3_Troglitazone_10	1a7c810646076ee093451b9e336c7b4f.tiff	5	2	2
organ_0009_0002_C3_Troglitazone_10	1b28f5e7fa1e824261405539ad7a36c8.tiff	6	2	2
organ_0009_0002_C3_Troglitazone_10	6dbd49e9a92a74ee1eb11f0d635f5875.tiff	7	2	2
organ_0009_0002_C3_Troglitazone_10	7bfda0cd1d2040d3c1cd93c930fdd95c.tiff	8	2	2
organ_0009_0002_C3_Troglitazone_10	4ab89e7aa0e2161230e7efda2f77ae16.tiff	9	2	2
organ_0009_0002_C3_Troglitazone_10	d49a01e2727fb57e4d966517133b29d6.tiff	10	2	2
organ_0009_0002_C3_Troglitazone_10	8cc26a7d76765ae9571533e60cd899c9.tiff	11	2	2
organ_0009_0002_C3_Troglitazone_10	3f8614cc520547885aba31892531b2b6.tiff	12	2	2
organ_0009_0002_C3_Troglitazone_10	8fa88872e13ca7a52ea9524e33fd6a91.tiff	13	2	2
organ_0009_0002_C3_Troglitazone_10	edf51a30eaf0ad70a5ad3e94a503428f.tiff	14	2	2
organ_0009_0002_C3_Troglitazone_10	f879e773fa60db50c055b21f87daa1bc.tiff	15	2	2
organ_0009_0002_C3_Troglitazone_10	5987fac5315bb245dafaf57ad4067df9.tiff	16	2	2
organ_0009_0002_C3_Troglitazone_10	a7f8214e54fe5c57dd231858d1bfa5a2.tiff	17	2	2
organ_0009_0002_C3_Troglitazone_10	5056ff353bd35688d8f5928bf51c174c.tiff	18	2	2
organ_0009_0002_C3_Troglitazone_10	322cc86f816f161c2aa654edab6f5cd4.tiff	19	2	2
organ_0009_0002_C3_Troglitazone_10	134d93fccfbaeb1d72b1a216bfd3e819.tiff	0	3	2
organ_0009_0002_C3_Troglitazone_10	3208cbdb291ed65f8aa99085b36d36cf.tiff	1	3	2
organ_0009_0002_C3_Troglitazone_10	4027c81c3c39ef23c47182231efaf774.tiff	2	3	2
organ_0009_0002_C3_Troglitazone_10	15c773761b51b83ea9f4856fe31d800c.tiff	3	3	2
organ_0009_0002_C3_Troglitazone_10	7d32528f183970694747156dfbdfbdea.tiff	4	3	2
organ_0009_0002_C3_Troglitazone_10	7677e2f1a085a06832b28287bd911d8d.tiff	5	3	2
organ_0009_0002_C3_Troglitazone_10	07964d59c0d3358f7ebda7c34be78e78.tiff	6	3	2
organ_0009_0002_C3_Troglitazone_10	3488040f2a8f814abb7f42721db4cdaa.tiff	7	3	2
organ_0009_0002_C3_Troglitazone_10	35c658100fe7a646d8e98e8c9181dabf.tiff	8	3	2
organ_0009_0002_C3_Troglitazone_10	a3a4ea0082812e9b45d4fb3385828650.tiff	9	3	2
organ_0009_0002_C3_Troglitazone_10	debbc016214b1303373deca97f18323e.tiff	10	3	2
organ_0009_0002_C3_Troglitazone_10	3b4c120ca61edfb8c374428e46f00074.tiff	11	3	2
organ_0009_0002_C3_Troglitazone_10	c645eb0cba0af453885e47739289aee5.tiff	12	3	2
organ_0009_0002_C3_Troglitazone_10	5eb3b7c9b746dde1dfb00900babf8494.tiff	13	3	2
organ_0009_0002_C3_Troglitazone_10	a3b540063d2fe874045b498c60a7ffa8.tiff	14	3	2
organ_0009_0002_C3_Troglitazone_10	f9bbf0090863a46104bf26b23facdf5a.tiff	15	3	2
organ_0009_0002_C3_Troglitazone_10	432d2c958adbc7a7aa3c49612e60b6cd.tiff	16	3	2
organ_0009_0002_C3_Troglitazone_10	7ceac37c38bf6e8eb301c267e59c53e7.tiff	17	3	2
organ_0009_0002_C3_Troglitazone_10	f962ba7ae0103bc1046e2a883b05cd67.tiff	18	3	2
organ_0009_0002_C3_Troglitazone_10	2e95cbb743bb656354cf1282248e7f2d.tiff	19	3	2
organ_0009_0002_C4_Troglitazone_100	3c678337c642914c32620ef7169de445.tiff	0	0	2
organ_0009_0002_C4_Troglitazone_100	312895fd72b6b6fe98db344ec37b57d8.tiff	1	0	2
organ_0009_0002_C4_Troglitazone_100	a36934dfb59a6ac6fc290cea0ca61738.tiff	2	0	2
organ_0009_0002_C4_Troglitazone_100	8106f0ef4bbd1f760d96823daa2461f5.tiff	3	0	2
organ_0009_0002_C4_Troglitazone_100	6a40d98084a6b56adfad14c4daa45cfc.tiff	4	0	2
organ_0009_0002_C4_Troglitazone_100	1480be776ff6ed72f73a55a3e664f4a7.tiff	5	0	2
organ_0009_0002_C4_Troglitazone_100	97de162d8bc5dfa953668b86d42f8de1.tiff	6	0	2
organ_0009_0002_C4_Troglitazone_100	ad453e3b6ed1dab23596d043b5860eec.tiff	7	0	2
organ_0009_0002_C4_Troglitazone_100	ca873f6230f27e17c88a827c37399876.tiff	8	0	2
organ_0009_0002_C4_Troglitazone_100	131771b297375a48ca6152b945d89c11.tiff	9	0	2
organ_0009_0002_C4_Troglitazone_100	72f38713cf45f6ef10af1f48619079ac.tiff	10	0	2
organ_0009_0002_C4_Troglitazone_100	f662759fd59b500321bb6b7f01377cd3.tiff	11	0	2
organ_0009_0002_C4_Troglitazone_100	d048c634cecfff46d0b2cc3beeed705a.tiff	12	0	2
organ_0009_0002_C4_Troglitazone_100	518bdb6f6ee74be7dbe9f8c770bfb67a.tiff	13	0	2
organ_0009_0002_C4_Troglitazone_100	b315c31e992354d41d82bf73701bf15c.tiff	14	0	2
organ_0009_0002_C4_Troglitazone_100	95985e0bce4d6b15c79e725adc43724c.tiff	15	0	2
organ_0009_0002_C4_Troglitazone_100	c83a41d00e81b3005cc63e2085a41d50.tiff	16	0	2
organ_0009_0002_C4_Troglitazone_100	661a0a696d45408c108d8bdd80933179.tiff	17	0	2
organ_0009_0002_C4_Troglitazone_100	0f312047d1d0c09e565b92b87392a643.tiff	18	0	2
organ_0009_0002_C4_Troglitazone_100	6becf04296ed64fc5450db62b6590497.tiff	19	0	2
organ_0009_0002_C4_Troglitazone_100	078d80313b58fcf12fb3ad2e6030e436.tiff	0	1	2
organ_0009_0002_C4_Troglitazone_100	bf266f64ece0ebcc3fe570d1c8401704.tiff	1	1	2
organ_0009_0002_C4_Troglitazone_100	dfd7f55d8027bf2f64f40b7b58046d0a.tiff	2	1	2
organ_0009_0002_C4_Troglitazone_100	93b72ef50a9ef02b0f204c09ee3b1ff1.tiff	3	1	2
organ_0009_0002_C4_Troglitazone_100	fda896bb666e854e0b88fcb36dc3608b.tiff	4	1	2
organ_0009_0002_C4_Troglitazone_100	c746fed4403e7f77654cfd8a441cc43d.tiff	5	1	2
organ_0009_0002_C4_Troglitazone_100	aa0f108319524328aa6880b25626157f.tiff	6	1	2
organ_0009_0002_C4_Troglitazone_100	158ba09cd9d1eb611e9506aff0e16d89.tiff	7	1	2
organ_0009_0002_C4_Troglitazone_100	2d1cf808dcf06f1d1863993b7019cca9.tiff	8	1	2
organ_0009_0002_C4_Troglitazone_100	b8999580d0af1fc48ace0424d7d63887.tiff	9	1	2
organ_0009_0002_C4_Troglitazone_100	f56da36b964e519eb6ce8ed1c788fd0f.tiff	10	1	2
organ_0009_0002_C4_Troglitazone_100	3acd3fdf7ebdd58c2a5a46e38bdaafec.tiff	11	1	2
organ_0009_0002_C4_Troglitazone_100	5cf5cc340abc7ec315061b1a0d910074.tiff	12	1	2
organ_0009_0002_C4_Troglitazone_100	f2dab308fbed79247e90595c525d911e.tiff	13	1	2
organ_0009_0002_C4_Troglitazone_100	9984479f36236c01e017f4040fb063c9.tiff	14	1	2
organ_0009_0002_C4_Troglitazone_100	00c4ff07fc59905708636526827c5798.tiff	15	1	2
organ_0009_0002_C4_Troglitazone_100	a35cc14ff8dfc28cae9bdb4354fb56e6.tiff	16	1	2
organ_0009_0002_C4_Troglitazone_100	f840ccac93b1ee9db4f9e738eeb6850e.tiff	17	1	2
organ_0009_0002_C4_Troglitazone_100	76d35bc36b771548b627aa6f16d7c66a.tiff	18	1	2
organ_0009_0002_C4_Troglitazone_100	b2f1828f7db0e446ea39db029b03b15d.tiff	19	1	2
organ_0009_0002_C4_Troglitazone_100	c36f267752ca32cbd9cb603e7b11801f.tiff	0	2	2
organ_0009_0002_C4_Troglitazone_100	2fc471d21679758158489303b792520e.tiff	1	2	2
organ_0009_0002_C4_Troglitazone_100	b2145fcbacec50ddef3f25b7588a6865.tiff	2	2	2
organ_0009_0002_C4_Troglitazone_100	d1892a367899283523f8eb7eff381418.tiff	3	2	2
organ_0009_0002_C4_Troglitazone_100	87a42b3ef7e201bc60c79dc01090aca3.tiff	4	2	2
organ_0009_0002_C4_Troglitazone_100	a0ebad92f48eff70184b13af32b2440f.tiff	5	2	2
organ_0009_0002_C4_Troglitazone_100	3e41ed9ec647adca95a19bc83567d6e2.tiff	6	2	2
organ_0009_0002_C4_Troglitazone_100	c8c107b698691e21f38703df44c60941.tiff	7	2	2
organ_0009_0002_C4_Troglitazone_100	9b363991bf261f15c2223dd5d912567b.tiff	8	2	2
organ_0009_0002_C4_Troglitazone_100	f7c17f1fb9428554631ce4814e3c9291.tiff	9	2	2
organ_0009_0002_C4_Troglitazone_100	49383c4c088c8f36e378d173baa63220.tiff	10	2	2
organ_0009_0002_C4_Troglitazone_100	4e1565b8b741956cd886dad23ccec6d1.tiff	11	2	2
organ_0009_0002_C4_Troglitazone_100	df171690ec3966f379da877a1755feeb.tiff	12	2	2
organ_0009_0002_C4_Troglitazone_100	1df8b3285336668c171b7aca5d007e7f.tiff	13	2	2
organ_0009_0002_C4_Troglitazone_100	bfb24edbe1afa5fd6bf065ce7ab9c6aa.tiff	14	2	2
organ_0009_0002_C4_Troglitazone_100	5f6f735628292ba9131773b6b5e743f9.tiff	15	2	2
organ_0009_0002_C4_Troglitazone_100	fd08ebf4c351a57cf09a05f77c3b54ae.tiff	16	2	2
organ_0009_0002_C4_Troglitazone_100	123f03ef2598d3847df49e1841460e7e.tiff	17	2	2
organ_0009_0002_C4_Troglitazone_100	b1919f98fa360aeb865de19bba6a0ffc.tiff	18	2	2
organ_0009_0002_C4_Troglitazone_100	515eebf1ebe70b97e234556485c9a235.tiff	19	2	2
organ_0009_0002_C4_Troglitazone_100	b593fff6a7d64c12f3569262819158c3.tiff	0	3	2
organ_0009_0002_C4_Troglitazone_100	85b589d76996f125897940300e6e3050.tiff	1	3	2
organ_0009_0002_C4_Troglitazone_100	ecf2e00ca10fe16c88aef3b853a9a57e.tiff	2	3	2
organ_0009_0002_C4_Troglitazone_100	8c2f9c96e2e2a1f06ada92bee09d5dc4.tiff	3	3	2
organ_0009_0002_C4_Troglitazone_100	ca13816fef285b92404c10534a36f943.tiff	4	3	2
organ_0009_0002_C4_Troglitazone_100	121b285a39db50624cf88e319da31f89.tiff	5	3	2
organ_0009_0002_C4_Troglitazone_100	84a3c82b28fac86589bb84306b6ee066.tiff	6	3	2
organ_0009_0002_C4_Troglitazone_100	155108afd5e70e5b7273c4f807993da4.tiff	7	3	2
organ_0009_0002_C4_Troglitazone_100	a3e74df0dd9d005ad17ed6092f2a4687.tiff	8	3	2
organ_0009_0002_C4_Troglitazone_100	15a7385932559bcb7af783ce5db9a80a.tiff	9	3	2
organ_0009_0002_C4_Troglitazone_100	8c6e23d63b717e1f0afb87b7252317f6.tiff	10	3	2
organ_0009_0002_C4_Troglitazone_100	ef8b6ab50280221f85a414e4a810745b.tiff	11	3	2
organ_0009_0002_C4_Troglitazone_100	251e56ad60ebf8812792c628ecbfd683.tiff	12	3	2
organ_0009_0002_C4_Troglitazone_100	47de584983470885e22af79fb60d3eb3.tiff	13	3	2
organ_0009_0002_C4_Troglitazone_100	6983654e076506ca8c5f677fa12fbea5.tiff	14	3	2
organ_0009_0002_C4_Troglitazone_100	63783c2c7e0432928e4b12d136ae242a.tiff	15	3	2
organ_0009_0002_C4_Troglitazone_100	f93b9e8abac5857e04cd33e77fd850d2.tiff	16	3	2
organ_0009_0002_C4_Troglitazone_100	8bd86602b5c3e2dcb4bbe2d2161cf1c0.tiff	17	3	2
organ_0009_0002_C4_Troglitazone_100	200765caffe63cb5404704ead02d8338.tiff	18	3	2
organ_0009_0002_C4_Troglitazone_100	ac7360fae5e6204aabc6400a781e066a.tiff	19	3	2
organ_0009_0002_C5_Troglitazone_100	0e3b66505df02a052a9ce48ade8d296a.tiff	0	0	2
organ_0009_0002_C5_Troglitazone_100	6ae9a47846202358c24bc031dec12f9f.tiff	1	0	2
organ_0009_0002_C5_Troglitazone_100	1609ab6665ab965ccf6804ec27c19a73.tiff	2	0	2
organ_0009_0002_C5_Troglitazone_100	d0fdd0e4441fb9103cf49d256adfd985.tiff	3	0	2
organ_0009_0002_C5_Troglitazone_100	f6ae170e7555afe6ae54527661c6ef64.tiff	4	0	2
organ_0009_0002_C5_Troglitazone_100	f018de941c6e95d76e35dc08162f1e77.tiff	5	0	2
organ_0009_0002_C5_Troglitazone_100	3fcce817e4c05e893501fcb649e78d39.tiff	6	0	2
organ_0009_0002_C5_Troglitazone_100	757ba38c1bf9a3957fb7516e4d568c41.tiff	7	0	2
organ_0009_0002_C5_Troglitazone_100	bdbc3a421ad3910ee3a6d3f978764d9a.tiff	8	0	2
organ_0009_0002_C5_Troglitazone_100	d4c3cbf113ddc0c0b10ba144c8a78a24.tiff	9	0	2
organ_0009_0002_C5_Troglitazone_100	18e950be5d9015b2b997fd77818061ba.tiff	10	0	2
organ_0009_0002_C5_Troglitazone_100	fdab1a645fe503380d9478372d858655.tiff	11	0	2
organ_0009_0002_C5_Troglitazone_100	30a9302ca8db503d788c677b1ac9ed3d.tiff	12	0	2
organ_0009_0002_C5_Troglitazone_100	f30f9b65b73db62777762d7ad680b473.tiff	13	0	2
organ_0009_0002_C5_Troglitazone_100	78bf9628899b6b416bfc81a5515b8443.tiff	14	0	2
organ_0009_0002_C5_Troglitazone_100	7775bfc252f0a946ae0b6dcd91a6cdc0.tiff	15	0	2
organ_0009_0002_C5_Troglitazone_100	da311afb67e8a6fe4e819a8ae0fe9162.tiff	16	0	2
organ_0009_0002_C5_Troglitazone_100	714be40cf58d16ca0a96ba10fb42683b.tiff	17	0	2
organ_0009_0002_C5_Troglitazone_100	4b8f1b7ee7419df7a0adaddf87c399aa.tiff	18	0	2
organ_0009_0002_C5_Troglitazone_100	fe97cdfa4a1e5b9c255c37c20da84dcf.tiff	19	0	2
organ_0009_0002_C5_Troglitazone_100	30419ee76f0aa54bed01d42b91273b71.tiff	0	1	2
organ_0009_0002_C5_Troglitazone_100	110c781b5578fb0d6df1b2d099bca7f7.tiff	1	1	2
organ_0009_0002_C5_Troglitazone_100	3c26c030563fe5e86cd892539b8a785d.tiff	2	1	2
organ_0009_0002_C5_Troglitazone_100	6eecd3dc315b070f1bb1384a0fcda64b.tiff	3	1	2
organ_0009_0002_C5_Troglitazone_100	b3ec1417941e73f47f0b74c8e0e31120.tiff	4	1	2
organ_0009_0002_C5_Troglitazone_100	8bea5015ff6edb0e3700857afeddd5ee.tiff	5	1	2
organ_0009_0002_C5_Troglitazone_100	00728e5e5628349145ae02e740b73d7d.tiff	6	1	2
organ_0009_0002_C5_Troglitazone_100	e0220752eeb87851355c8766aad5c574.tiff	7	1	2
organ_0009_0002_C5_Troglitazone_100	ea28ed6f14b1248e390710bb4561e99b.tiff	8	1	2
organ_0009_0002_C5_Troglitazone_100	f5ba7d16f18e450360e79123107d8b58.tiff	9	1	2
organ_0009_0002_C5_Troglitazone_100	84f337439f28c0f87241959ffeb5d02e.tiff	10	1	2
organ_0009_0002_C5_Troglitazone_100	a2a63be0ab3b7c755293ddc31f2fdaf6.tiff	11	1	2
organ_0009_0002_C5_Troglitazone_100	bd3343f7035c5c4acd113111a6897ba0.tiff	12	1	2
organ_0009_0002_C5_Troglitazone_100	62f34513a9d73374be06ddc86c2483cb.tiff	13	1	2
organ_0009_0002_C5_Troglitazone_100	233a1659260587b7ede2be0b1906ae7c.tiff	14	1	2
organ_0009_0002_C5_Troglitazone_100	d4b02c5a06d3cf0012b87cb8e59a191f.tiff	15	1	2
organ_0009_0002_C5_Troglitazone_100	f12da6793dfe7c8d23aa72dd302f46a8.tiff	16	1	2
organ_0009_0002_C5_Troglitazone_100	4d8f34886eb4e78e41fa86b74ba79fb1.tiff	17	1	2
organ_0009_0002_C5_Troglitazone_100	3429cbdee3063567d36a39423d1d91dd.tiff	18	1	2
organ_0009_0002_C5_Troglitazone_100	ca7ce0b2e9003340db63e061603d9db7.tiff	19	1	2
organ_0009_0002_C5_Troglitazone_100	75e87ac654da1b61ecfc05ab3eb3da4a.tiff	0	2	2
organ_0009_0002_C5_Troglitazone_100	489e21095b03305fc57ba4a58495ce97.tiff	1	2	2
organ_0009_0002_C5_Troglitazone_100	b0f2a2d4566c957a8158870fda49b03b.tiff	2	2	2
organ_0009_0002_C5_Troglitazone_100	4664f43ae972a0ea635687a9df6edca1.tiff	3	2	2
organ_0009_0002_C5_Troglitazone_100	bd5919d51cb645316e472d283de495cf.tiff	4	2	2
organ_0009_0002_C5_Troglitazone_100	7a088cedbda58b77fd1a2035ee8402bc.tiff	5	2	2
organ_0009_0002_C5_Troglitazone_100	4e00820343345a1e1a95737710eaa1d1.tiff	6	2	2
organ_0009_0002_C5_Troglitazone_100	7f253069b0a652e6f5808b4d5bf038fd.tiff	7	2	2
organ_0009_0002_C5_Troglitazone_100	1ea38badbe749352b2b7ae718eb07492.tiff	8	2	2
organ_0009_0002_C5_Troglitazone_100	93b56d374ac73f526b9afc7a8b14a02a.tiff	9	2	2
organ_0009_0002_C5_Troglitazone_100	cd41d89faa2b4460f86f85ad65945b29.tiff	10	2	2
organ_0009_0002_C5_Troglitazone_100	ea01bdf73756d296b5ba5886ac82781b.tiff	11	2	2
organ_0009_0002_C5_Troglitazone_100	e060f9d9fb942921cabae7d041d78453.tiff	12	2	2
organ_0009_0002_C5_Troglitazone_100	d62d400a7711b6c306f072e04808a9e8.tiff	13	2	2
organ_0009_0002_C5_Troglitazone_100	e64b92330ffbff2419b139b83cb4033e.tiff	14	2	2
organ_0009_0002_C5_Troglitazone_100	b390b154c0b5fb49a949feb204aa2da7.tiff	15	2	2
organ_0009_0002_C5_Troglitazone_100	0bb134927dacc29a45bff7cad8693c11.tiff	16	2	2
organ_0009_0002_C5_Troglitazone_100	5e233748224d5017e6b0f073347ef15e.tiff	17	2	2
organ_0009_0002_C5_Troglitazone_100	48c18d0e5a29f31e4f7e660d5dc4df0b.tiff	18	2	2
organ_0009_0002_C5_Troglitazone_100	5200dd2d614db34b474d764564c1e5f3.tiff	19	2	2
organ_0009_0002_C5_Troglitazone_100	9920385b4b61b12652f9cc9827c212a5.tiff	0	3	2
organ_0009_0002_C5_Troglitazone_100	dccffe9ea38f4c86df2202ca14955bf1.tiff	1	3	2
organ_0009_0002_C5_Troglitazone_100	2d65a6e0a446225693d90a948a041d40.tiff	2	3	2
organ_0009_0002_C5_Troglitazone_100	f0f47e42fa5cf7d934ae7c324c8bec66.tiff	3	3	2
organ_0009_0002_C5_Troglitazone_100	7fc0e2044c1dd2f6cf90d57f8b9b2470.tiff	4	3	2
organ_0009_0002_C5_Troglitazone_100	ecef5f102fe23cc9bd85dc15094d7aad.tiff	5	3	2
organ_0009_0002_C5_Troglitazone_100	736582a9215b7087cdc8259f25d092e1.tiff	6	3	2
organ_0009_0002_C5_Troglitazone_100	5d0398240d56003aea4551a577583c6d.tiff	7	3	2
organ_0009_0002_C5_Troglitazone_100	bef29fa065e2cc180fcaa054e311e382.tiff	8	3	2
organ_0009_0002_C5_Troglitazone_100	31537371d3a0388a2e302b0b638e513f.tiff	9	3	2
organ_0009_0002_C5_Troglitazone_100	3607c5746c0f9fb0fb2f224a07d5a18a.tiff	10	3	2
organ_0009_0002_C5_Troglitazone_100	910008b3872e32a7c9c1103ffdfd720a.tiff	11	3	2
organ_0009_0002_C5_Troglitazone_100	1a4e8fdc4d67dab3d0c87ebf75f55b3e.tiff	12	3	2
organ_0009_0002_C5_Troglitazone_100	dd2f9acc1ca79dc416bd0fb42c15258a.tiff	13	3	2
organ_0009_0002_C5_Troglitazone_100	e46b3c8250b19f2f10d422f2e4b60a66.tiff	14	3	2
organ_0009_0002_C5_Troglitazone_100	046e8ee5a6d8c306880af8aa91a0c556.tiff	15	3	2
organ_0009_0002_C5_Troglitazone_100	a02b7d08b4720fe6b953cf38052e5ffb.tiff	16	3	2
organ_0009_0002_C5_Troglitazone_100	286993a0f7894887b4c61b7e2a700049.tiff	17	3	2
organ_0009_0002_C5_Troglitazone_100	7dc58d19586063d568dc3a84dad7172d.tiff	18	3	2
organ_0009_0002_C5_Troglitazone_100	6f1579b4f42c1fc9aecf1ae2e0c51d1e.tiff	19	3	2
organ_0009_0002_C6_Troglitazone_100	93a3d857edef8ecdd276b8fa3aae6b43.tiff	0	0	2
organ_0009_0002_C6_Troglitazone_100	a98035e7ab631d2758b44eb956cc9c86.tiff	1	0	2
organ_0009_0002_C6_Troglitazone_100	010d5e765b7dc106222b4fa36e02b362.tiff	2	0	2
organ_0009_0002_C6_Troglitazone_100	b2881945793c16ab149b2d76f47ae4f1.tiff	3	0	2
organ_0009_0002_C6_Troglitazone_100	61c7284b2ace2964c2732297d6c5f858.tiff	4	0	2
organ_0009_0002_C6_Troglitazone_100	d80d1bb7b9857de83d34493ff0fb5c5d.tiff	5	0	2
organ_0009_0002_C6_Troglitazone_100	75bb1a2408713172fa090a2208c824f5.tiff	6	0	2
organ_0009_0002_C6_Troglitazone_100	de2ebcd4a859f07cab8452eb09647dba.tiff	7	0	2
organ_0009_0002_C6_Troglitazone_100	a7c0bb7851747204d7ed4672ea9a457e.tiff	8	0	2
organ_0009_0002_C6_Troglitazone_100	b0321625de8bd3243dc6e7fccd1e146e.tiff	9	0	2
organ_0009_0002_C6_Troglitazone_100	07286c417d5da6a4dfbd8b808fa4511d.tiff	10	0	2
organ_0009_0002_C6_Troglitazone_100	c9c5513c3639421e2dc0d6bb93c491d2.tiff	11	0	2
organ_0009_0002_C6_Troglitazone_100	9132529975994f7879e158ad42390ff4.tiff	12	0	2
organ_0009_0002_C6_Troglitazone_100	afa25b0f51479dad51c2e952e9cdb267.tiff	13	0	2
organ_0009_0002_C6_Troglitazone_100	978e29bee8a7ee9e3d97cd6c39d3bbfa.tiff	14	0	2
organ_0009_0002_C6_Troglitazone_100	6e3afdb8b945927950d643da84a16978.tiff	15	0	2
organ_0009_0002_C6_Troglitazone_100	7d8f110c74d0eff8459325ad03797240.tiff	16	0	2
organ_0009_0002_C6_Troglitazone_100	d07f2e3f0969c471a06af6b484d11245.tiff	17	0	2
organ_0009_0002_C6_Troglitazone_100	c8ac4086b89b1aef23afc83c878704af.tiff	18	0	2
organ_0009_0002_C6_Troglitazone_100	3a3d5846f1c2faf6920470de88ac6b09.tiff	19	0	2
organ_0009_0002_C6_Troglitazone_100	bddc2373d3dbc05aae3eea27ecff916b.tiff	0	1	2
organ_0009_0002_C6_Troglitazone_100	230f0682d0f7c172838bd3ad28441e35.tiff	1	1	2
organ_0009_0002_C6_Troglitazone_100	d3dea2c5cc3f8f64bea3ec6b19713c5b.tiff	2	1	2
organ_0009_0002_C6_Troglitazone_100	e4c82dd546701443ef669c8553324554.tiff	3	1	2
organ_0009_0002_C6_Troglitazone_100	d24e9f130a40c6548b895cb76ad65533.tiff	4	1	2
organ_0009_0002_C6_Troglitazone_100	82818870e4eb1243ab108760add98995.tiff	5	1	2
organ_0009_0002_C6_Troglitazone_100	4cecab31acec163c8bc2c60414e3749a.tiff	6	1	2
organ_0009_0002_C6_Troglitazone_100	ec57fbb30debb146db1178116bb377c7.tiff	7	1	2
organ_0009_0002_C6_Troglitazone_100	e7e98ba2fd5efd7bab21866568722e14.tiff	8	1	2
organ_0009_0002_C6_Troglitazone_100	943306c8699d8ff10555aa1a4af25e44.tiff	9	1	2
organ_0009_0002_C6_Troglitazone_100	58b8e2d0922ec1a21535d065254dbbeb.tiff	10	1	2
organ_0009_0002_C6_Troglitazone_100	660da6521683d75214c12396f91012e7.tiff	11	1	2
organ_0009_0002_C6_Troglitazone_100	77063b44eb0d8eead93091f9a7b9878c.tiff	12	1	2
organ_0009_0002_C6_Troglitazone_100	d37dc2d499132d9eebc2e5d079dd25d3.tiff	13	1	2
organ_0009_0002_C6_Troglitazone_100	ecf1cea4031fae4d99bb25e573a3775b.tiff	14	1	2
organ_0009_0002_C6_Troglitazone_100	62f1973486a6a6259eba415d961aaa9b.tiff	15	1	2
organ_0009_0002_C6_Troglitazone_100	ba6ffef1aab29f7a75581c05e548086a.tiff	16	1	2
organ_0009_0002_C6_Troglitazone_100	54366ccfab588d2a2641d48a336e388a.tiff	17	1	2
organ_0009_0002_C6_Troglitazone_100	338c355dbf612b9d1d34e8ae4eff690f.tiff	18	1	2
organ_0009_0002_C6_Troglitazone_100	300ccf7bcaa590fa3052f5d70e5f0496.tiff	19	1	2
organ_0009_0002_C6_Troglitazone_100	382b8495887fbf47d8fdf46c123582d7.tiff	0	2	2
organ_0009_0002_C6_Troglitazone_100	979028aa445ac9fb1d2825c9bcdbaa6d.tiff	1	2	2
organ_0009_0002_C6_Troglitazone_100	fabae46c76b385150a5285e47f7ff9f6.tiff	2	2	2
organ_0009_0002_C6_Troglitazone_100	6d911fbed2fa2cc4f9505f9363c1e0b1.tiff	3	2	2
organ_0009_0002_C6_Troglitazone_100	40058b4eed51e8c4d4242edda1bf2c71.tiff	4	2	2
organ_0009_0002_C6_Troglitazone_100	4c9a413ca3ed79388c11442427184c25.tiff	5	2	2
organ_0009_0002_C6_Troglitazone_100	e9f35e915d1b715870e1ff9be7719c46.tiff	6	2	2
organ_0009_0002_C6_Troglitazone_100	24b144c4b5aa6f2939907f2fbe048f06.tiff	7	2	2
organ_0009_0002_C6_Troglitazone_100	9f5f198f927671a66394591f7ac2b494.tiff	8	2	2
organ_0009_0002_C6_Troglitazone_100	7f4eacfe428ee99adfb60980832ed803.tiff	9	2	2
organ_0009_0002_C6_Troglitazone_100	c14f1b0fdf88f561f34cc84b9985acac.tiff	10	2	2
organ_0009_0002_C6_Troglitazone_100	bc78674ebf772b136a4e3cb13c4ef5e0.tiff	11	2	2
organ_0009_0002_C6_Troglitazone_100	77fcbdba25f8adb1f9923f0f88afe93e.tiff	12	2	2
organ_0009_0002_C6_Troglitazone_100	eff04d635d872c0908178f949e91444b.tiff	13	2	2
organ_0009_0002_C6_Troglitazone_100	f66440ba138b4af177fb243ad37a5fdf.tiff	14	2	2
organ_0009_0002_C6_Troglitazone_100	fc7fa4dce14a47d28e14f98bef0cf3a8.tiff	15	2	2
organ_0009_0002_C6_Troglitazone_100	e777759a88fe86bef2a55f74b5871284.tiff	16	2	2
organ_0009_0002_C6_Troglitazone_100	65a3a51fdbd179e3f3a128887794e748.tiff	17	2	2
organ_0009_0002_C6_Troglitazone_100	0908f7aa7f85bb940f14ebbb7505cb5f.tiff	18	2	2
organ_0009_0002_C6_Troglitazone_100	7dd64aed6ad98788f2f6170b686e439d.tiff	19	2	2
organ_0009_0002_C6_Troglitazone_100	bec831e872a9a415dce99c591afcb384.tiff	0	3	2
organ_0009_0002_C6_Troglitazone_100	3a69ae76cec9d835a0dd4d244e77a9b3.tiff	1	3	2
organ_0009_0002_C6_Troglitazone_100	3a24f7e13d3d63677188733a3e46c72a.tiff	2	3	2
organ_0009_0002_C6_Troglitazone_100	308bc9486761d1a76537bdda3570e639.tiff	3	3	2
organ_0009_0002_C6_Troglitazone_100	7c68a004bd7a3a2ae7a77f2fcce286e8.tiff	4	3	2
organ_0009_0002_C6_Troglitazone_100	d0aa218611286af0d5e6a55daccd7b0f.tiff	5	3	2
organ_0009_0002_C6_Troglitazone_100	48d2434fedef5ba8e66b40223a5c696e.tiff	6	3	2
organ_0009_0002_C6_Troglitazone_100	ceb75906a3ed42ae8a754a7f15ae7f67.tiff	7	3	2
organ_0009_0002_C6_Troglitazone_100	b1d85cb829954130c702107d4d9d6885.tiff	8	3	2
organ_0009_0002_C6_Troglitazone_100	d078008af5a5695411928ed27594d212.tiff	9	3	2
organ_0009_0002_C6_Troglitazone_100	e7d6d8ac32d115ca65bcd20dcf0e1030.tiff	10	3	2
organ_0009_0002_C6_Troglitazone_100	524ef549acbe333935b42da24ad1684d.tiff	11	3	2
organ_0009_0002_C6_Troglitazone_100	ed3ec5d8122939bd40203f0009cb0dae.tiff	12	3	2
organ_0009_0002_C6_Troglitazone_100	4725cfb800cbd3b6eb08d2599f9badcc.tiff	13	3	2
organ_0009_0002_C6_Troglitazone_100	528f5637e908db0023e7403b560c8812.tiff	14	3	2
organ_0009_0002_C6_Troglitazone_100	8a6183454dd34e23bf69b5eb5b5de7d3.tiff	15	3	2
organ_0009_0002_C6_Troglitazone_100	480a4a6d241074165886f93523196731.tiff	16	3	2
organ_0009_0002_C6_Troglitazone_100	5f98eee50bfee543123129615f3f2b89.tiff	17	3	2
organ_0009_0002_C6_Troglitazone_100	65cea5df4546dfbc6463cf7312213685.tiff	18	3	2
organ_0009_0002_C6_Troglitazone_100	26c8533304a7d8be0a1d19216f377c42.tiff	19	3	2
organ_0010_0001_A1_DMSO_0	50943b12124339d6461620b43c994698.tiff	0	0	0
organ_0010_0001_A1_DMSO_0	a7886a208eccf754d51e4671418dfb85.tiff	1	0	0
organ_0010_0001_A1_DMSO_0	8b2d4ee4782c6bcec2f5ce9883953c1f.tiff	2	0	0
organ_0010_0001_A1_DMSO_0	abed22381eceef91fb79485888c07e19.tiff	3	0	0
organ_0010_0001_A1_DMSO_0	ea3cd9b7169f7090ef8cdfe95d30a5e5.tiff	4	0	0
organ_0010_0001_A1_DMSO_0	8d683b5ff57165ed5a6a7583245ab3e7.tiff	5	0	0
organ_0010_0001_A1_DMSO_0	de42c257dd2795ddef2e297cde8a0757.tiff	6	0	0
organ_0010_0001_A1_DMSO_0	0359b6ea34457a43609a1a0d18eb2adf.tiff	7	0	0
organ_0010_0001_A1_DMSO_0	fb6c675fdc2b01cf113643386a47688d.tiff	8	0	0
organ_0010_0001_A1_DMSO_0	311ca8c39fb52cb25f51a12913bf8713.tiff	9	0	0
organ_0010_0001_A1_DMSO_0	d20a4ddfe55f4579a0e2b36eaef1ed01.tiff	10	0	0
organ_0010_0001_A1_DMSO_0	3ea3d8f06a628b517b4a85aff0a6326d.tiff	11	0	0
organ_0010_0001_A1_DMSO_0	59f3b6a17196468227b53ab7bd10d68d.tiff	12	0	0
organ_0010_0001_A1_DMSO_0	5e5a5b1b27c21e9681993a8fc15f96a1.tiff	13	0	0
organ_0010_0001_A1_DMSO_0	280de6ba5b3f6c8fefce559569690efd.tiff	14	0	0
organ_0010_0001_A1_DMSO_0	7e04c3022728bbf44ffb4a69e05ec370.tiff	15	0	0
organ_0010_0001_A1_DMSO_0	614d228f10dd464cde36d2e00471c9f0.tiff	16	0	0
organ_0010_0001_A1_DMSO_0	4edae79a2f2e2aa3805d3acf02d652e1.tiff	17	0	0
organ_0010_0001_A1_DMSO_0	1bcc38abdf1a8ddb1808c0e8fea03e35.tiff	18	0	0
organ_0010_0001_A1_DMSO_0	103aa862454d8a4466fdfffdcd2f0a04.tiff	19	0	0
organ_0010_0001_A1_DMSO_0	7b2814bea67d026d4ffa0b00e9125499.tiff	0	1	0
organ_0010_0001_A1_DMSO_0	e4878e6c144b12c65cde9994e66af3eb.tiff	1	1	0
organ_0010_0001_A1_DMSO_0	2a810680916c0a897da72467ecc2b9a6.tiff	2	1	0
organ_0010_0001_A1_DMSO_0	e524e82c859104241e4d5bff36f2da8d.tiff	3	1	0
organ_0010_0001_A1_DMSO_0	96244aa7e3ed94357423fd716b47374d.tiff	4	1	0
organ_0010_0001_A1_DMSO_0	4f1bacd52af76370c053c4fbb8efc18c.tiff	5	1	0
organ_0010_0001_A1_DMSO_0	c28d81b76e7fbe2ac3c983e26de1bd26.tiff	6	1	0
organ_0010_0001_A1_DMSO_0	1d228908ef7910f65e5aa1036fc558cf.tiff	7	1	0
organ_0010_0001_A1_DMSO_0	ee8e1583f9b9349785f951a08552970a.tiff	8	1	0
organ_0010_0001_A1_DMSO_0	7d6501f9fc9717e180f5c1102d8c79ef.tiff	9	1	0
organ_0010_0001_A1_DMSO_0	e95ac6c354ede2e78ea87bf60300b3d6.tiff	10	1	0
organ_0010_0001_A1_DMSO_0	018889f36027d6380745d6530beb502a.tiff	11	1	0
organ_0010_0001_A1_DMSO_0	21befec933c34c0456168173bb312ae0.tiff	12	1	0
organ_0010_0001_A1_DMSO_0	8411a44f89d4d420c746f3e9208cd88d.tiff	13	1	0
organ_0010_0001_A1_DMSO_0	56a85e832a5d9a3597fc6584a3ab919a.tiff	14	1	0
organ_0010_0001_A1_DMSO_0	895b47260107452a8c35555b296285c1.tiff	15	1	0
organ_0010_0001_A1_DMSO_0	7301d5f6fb0db49782469d0cdbd81f14.tiff	16	1	0
organ_0010_0001_A1_DMSO_0	05464b4cf04a2715b798023c32247811.tiff	17	1	0
organ_0010_0001_A1_DMSO_0	1dcc38905469b4b58cd0a4cc054398c2.tiff	18	1	0
organ_0010_0001_A1_DMSO_0	5fbbd816f8cd27f28807269e9beb8ac1.tiff	19	1	0
organ_0010_0001_A1_DMSO_0	d2d87e8979954306e9d4f29186dde14d.tiff	0	2	0
organ_0010_0001_A1_DMSO_0	a54ef9e05487b2f001554bfe4b040b26.tiff	1	2	0
organ_0010_0001_A1_DMSO_0	bc6b452c03bbf5a7ee43c1085b121c15.tiff	2	2	0
organ_0010_0001_A1_DMSO_0	84da2022934e4ecd0517b653b8f1c89c.tiff	3	2	0
organ_0010_0001_A1_DMSO_0	57f48e8c81a329d2c40b7700a4dc7fde.tiff	4	2	0
organ_0010_0001_A1_DMSO_0	66246bc8c53de069d0456e7d44b04676.tiff	5	2	0
organ_0010_0001_A1_DMSO_0	6007cc849a09cc99ab669c046812af38.tiff	6	2	0
organ_0010_0001_A1_DMSO_0	cf7f75a365a3f19db97e8bde4a895481.tiff	7	2	0
organ_0010_0001_A1_DMSO_0	b0f854400aaaf32cf44d42d3e05a07be.tiff	8	2	0
organ_0010_0001_A1_DMSO_0	f25c14c90a2c6dcf2300e46d74f85f53.tiff	9	2	0
organ_0010_0001_A1_DMSO_0	8d0f3ad1fa74b574c62c94497a9d8f8e.tiff	10	2	0
organ_0010_0001_A1_DMSO_0	b52ce4f7383d5ffc626d29bad90fc699.tiff	11	2	0
organ_0010_0001_A1_DMSO_0	72bbee08f9c00ab07721670f9771699c.tiff	12	2	0
organ_0010_0001_A1_DMSO_0	9ed4da041e6624e4de6a8df23a7ad871.tiff	13	2	0
organ_0010_0001_A1_DMSO_0	5dfd7c1f339a1c16c364463187fe4b10.tiff	14	2	0
organ_0010_0001_A1_DMSO_0	e0f788cc36966906282b023023e70ebd.tiff	15	2	0
organ_0010_0001_A1_DMSO_0	9ddcd2cd726a6b30dbe52af7caec09f7.tiff	16	2	0
organ_0010_0001_A1_DMSO_0	25f4805aec65c99ad8cd0b79d3136e1d.tiff	17	2	0
organ_0010_0001_A1_DMSO_0	926e42b85383999ceb5811ca9503902f.tiff	18	2	0
organ_0010_0001_A1_DMSO_0	b7bb9393021fa83f8696d2eb7558174d.tiff	19	2	0
organ_0010_0001_A1_DMSO_0	f439da2d928cc50f05f061cc0dd3aaa1.tiff	0	3	0
organ_0010_0001_A1_DMSO_0	251b011029a6b7ee16f5df3b09e20a27.tiff	1	3	0
organ_0010_0001_A1_DMSO_0	4533427f3d4368a20d9e4b45383ea50b.tiff	2	3	0
organ_0010_0001_A1_DMSO_0	d3dcbf042df79daa3acfa2d5bc54cb04.tiff	3	3	0
organ_0010_0001_A1_DMSO_0	f6d331ac792e450b5ebe55b01dbce92b.tiff	4	3	0
organ_0010_0001_A1_DMSO_0	fa680580a77302212217f10a83902855.tiff	5	3	0
organ_0010_0001_A1_DMSO_0	a68cdc06424059a31e411865be5ad714.tiff	6	3	0
organ_0010_0001_A1_DMSO_0	c53e6b6372fb1505326f405af05fb5c8.tiff	7	3	0
organ_0010_0001_A1_DMSO_0	2de382ae02c6fcb6e6d83840f86b9505.tiff	8	3	0
organ_0010_0001_A1_DMSO_0	8f8cb2c6ceb15cc83c6e1f63527a2677.tiff	9	3	0
organ_0010_0001_A1_DMSO_0	85216f95932a450e7ce29d1cfbbda781.tiff	10	3	0
organ_0010_0001_A1_DMSO_0	cbb5c70182d1899415e7eb36bbccadb7.tiff	11	3	0
organ_0010_0001_A1_DMSO_0	8d649bdbf4155f587e72e303fc8ec362.tiff	12	3	0
organ_0010_0001_A1_DMSO_0	f440a3f0ffb2ad3df8d7990da6fcb355.tiff	13	3	0
organ_0010_0001_A1_DMSO_0	65421b92ed9540c5800fd48c903c4b4c.tiff	14	3	0
organ_0010_0001_A1_DMSO_0	96be781f00ba5bf852f5796a283148d2.tiff	15	3	0
organ_0010_0001_A1_DMSO_0	1a939ca93a6cb78d7db3bfb480e44cc8.tiff	16	3	0
organ_0010_0001_A1_DMSO_0	178d0878957f697ff950dfae04b3003d.tiff	17	3	0
organ_0010_0001_A1_DMSO_0	4a54f6e3b08084a9aa389db492eb4404.tiff	18	3	0
[truncated: 8,321 more rows]

## Sheet: hepg2_spheroids_index
sample id	image name	z index	time index	dili class
hepg2_0001_0001_B10_Diphenhydramine_100	e010e461d0f042b0b9c2dd829c982ac6.tiff	0	0	0
hepg2_0001_0001_B10_Diphenhydramine_100	3b71b0788aef0368553122714b002e1b.tiff	1	0	0
hepg2_0001_0001_B10_Diphenhydramine_100	74f3c4f0306363b69235df47ea315c18.tiff	2	0	0
hepg2_0001_0001_B10_Diphenhydramine_100	cfbe832e05d5a5372be2c31e98f27f6f.tiff	3	0	0
hepg2_0001_0001_B10_Diphenhydramine_100	c7b721153b2b959f75a9594858fdc9b7.tiff	4	0	0
hepg2_0001_0001_B10_Diphenhydramine_100	bce4fb827d32f240fe8b4f4e34ce2bbc.tiff	5	0	0
hepg2_0001_0001_B10_Diphenhydramine_100	4df74813ec6b55a8ef7242d5f33d130b.tiff	6	0	0
hepg2_0001_0001_B10_Diphenhydramine_100	eeb21d6e59dcfe5dc576796fce0a903a.tiff	7	0	0
hepg2_0001_0001_B10_Diphenhydramine_100	8df8ffa13bac17528d8a7e363e0d6177.tiff	8	0	0
hepg2_0001_0001_B10_Diphenhydramine_100	5a2206749f9b5d23766a87c10376eb27.tiff	9	0	0
hepg2_0001_0001_B10_Diphenhydramine_100	009826cd4fd6b55e0c3852df206c447a.tiff	0	1	0
hepg2_0001_0001_B10_Diphenhydramine_100	1d692b75ab22e4fd6aa8909d38212ed6.tiff	1	1	0
hepg2_0001_0001_B10_Diphenhydramine_100	ecbe25fae7074b8267bbecb8b7699643.tiff	2	1	0
hepg2_0001_0001_B10_Diphenhydramine_100	6ab16a0b1484bcae4c22126840ff6d1a.tiff	3	1	0
hepg2_0001_0001_B10_Diphenhydramine_100	36abb90e3c28684f858b368afcc1bde9.tiff	4	1	0
hepg2_0001_0001_B10_Diphenhydramine_100	0ac9afb620b3dfc848ab464ba465faa0.tiff	5	1	0
hepg2_0001_0001_B10_Diphenhydramine_100	45077f59a8524a311451a107b2373036.tiff	6	1	0
hepg2_0001_0001_B10_Diphenhydramine_100	aaaf5f9bc86ed8b2be582022fdef236f.tiff	7	1	0
hepg2_0001_0001_B10_Diphenhydramine_100	077bb730ddf149954baa6f8301e1db57.tiff	8	1	0
hepg2_0001_0001_B10_Diphenhydramine_100	79ed0d9584cc12bf7ed3e6fa174fe4b2.tiff	9	1	0
hepg2_0001_0001_B10_Diphenhydramine_100	df8ed46cb853396f8a8b9acea1e82bbc.tiff	0	2	0
hepg2_0001_0001_B10_Diphenhydramine_100	78fc95b8e5e263214674f2c64c0541b8.tiff	1	2	0
hepg2_0001_0001_B10_Diphenhydramine_100	160c6a3d64460cc56807d5c7630da7f0.tiff	2	2	0
hepg2_0001_0001_B10_Diphenhydramine_100	97adc4db7d25b71e48eb09d13a2c065b.tiff	3	2	0
hepg2_0001_0001_B10_Diphenhydramine_100	985758a216dc68d47d9a745b0c2e1044.tiff	4	2	0
hepg2_0001_0001_B10_Diphenhydramine_100	881decc2ef91eef065d41fd3bcd445d6.tiff	5	2	0
hepg2_0001_0001_B10_Diphenhydramine_100	ed6ba55822bfd52dd991b72df18f1a96.tiff	6	2	0
hepg2_0001_0001_B10_Diphenhydramine_100	607653c1a40630aaa699adad1a88cbd3.tiff	7	2	0
hepg2_0001_0001_B10_Diphenhydramine_100	6a96d2022c9f664a1bc5a748cf884a1d.tiff	8	2	0
hepg2_0001_0001_B10_Diphenhydramine_100	470ab9518529c58d96c3c07a8c2f7be4.tiff	9	2	0
hepg2_0001_0001_B10_Diphenhydramine_100	4d0cbade35e137b5e4715d703b3f7301.tiff	0	3	0
hepg2_0001_0001_B10_Diphenhydramine_100	4dff046e7c6b02c90b7d110ab0143998.tiff	1	3	0
hepg2_0001_0001_B10_Diphenhydramine_100	8a311a0f1b7bb63796161692a9949fa0.tiff	2	3	0
hepg2_0001_0001_B10_Diphenhydramine_100	fc8c0ae17cc2ff02626ad84e663e6782.tiff	3	3	0
hepg2_0001_0001_B10_Diphenhydramine_100	6a052d80152a2075863ba51fd5d18372.tiff	4	3	0
hepg2_0001_0001_B10_Diphenhydramine_100	bca721c825ba45b1666459dc6b782b63.tiff	5	3	0
hepg2_0001_0001_B10_Diphenhydramine_100	4f4375170ae1dede86d40833aa5d2046.tiff	6	3	0
hepg2_0001_0001_B10_Diphenhydramine_100	10cdabcaf9c9d9e6989051dca1c77e82.tiff	7	3	0
hepg2_0001_0001_B10_Diphenhydramine_100	9ba6b35230e505cc2c98d264008a2fd8.tiff	8	3	0
hepg2_0001_0001_B10_Diphenhydramine_100	01078807ceb4262f63a2b3ae20afcdd6.tiff	9	3	0
hepg2_0001_0001_B2_Troglitazone_0	a08a06d6846e0f44e218d937016a8489.tiff	0	0	0
hepg2_0001_0001_B2_Troglitazone_0	0e47b5633f9997f6aecc8894102459bd.tiff	1	0	0
hepg2_0001_0001_B2_Troglitazone_0	8e384047dee06f2ec0c890cf128e36b8.tiff	2	0	0
hepg2_0001_0001_B2_Troglitazone_0	536e2f7d4ec10acc443fb2f41e76fb23.tiff	3	0	0
hepg2_0001_0001_B2_Troglitazone_0	1a4f15b729ce434282adcb48b3c831e4.tiff	4	0	0
hepg2_0001_0001_B2_Troglitazone_0	4b84988a01c5fa0c49d34094d4a68a51.tiff	5	0	0
hepg2_0001_0001_B2_Troglitazone_0	eb1ac694c3cefb012f1e095afe1faa79.tiff	6	0	0
hepg2_0001_0001_B2_Troglitazone_0	37f759177eaf0ad50914b1d187beef43.tiff	7	0	0
hepg2_0001_0001_B2_Troglitazone_0	cba804223c00d65442261ab85d08be80.tiff	8	0	0
hepg2_0001_0001_B2_Troglitazone_0	e34e4b6e022119599c58fcd3723f9620.tiff	9	0	0
hepg2_0001_0001_B2_Troglitazone_0	6c6e6e8230270c5c6a1788c184eebbde.tiff	0	1	0
hepg2_0001_0001_B2_Troglitazone_0	f58e04ffc9dc5c4c1af214a9d32d936e.tiff	1	1	0
hepg2_0001_0001_B2_Troglitazone_0	89d302055dc62ed5afd144fe0393ab1f.tiff	2	1	0
hepg2_0001_0001_B2_Troglitazone_0	d71ac0234519c9948ad6bb0e3b90769e.tiff	3	1	0
hepg2_0001_0001_B2_Troglitazone_0	ecc7658e6057dbd51d6107e1ecd731db.tiff	4	1	0
hepg2_0001_0001_B2_Troglitazone_0	c8b27256707b8731e777fb0fffa79c84.tiff	5	1	0
hepg2_0001_0001_B2_Troglitazone_0	bf0e33a4f54ea67857f84efba007c116.tiff	6	1	0
hepg2_0001_0001_B2_Troglitazone_0	6a6c0189662baadcaacfb6bf794e8e85.tiff	7	1	0
hepg2_0001_0001_B2_Troglitazone_0	b8d7daa47071319f08725e386addf9eb.tiff	8	1	0
hepg2_0001_0001_B2_Troglitazone_0	60c0c6a1b63d0216481e352dba05bc0d.tiff	9	1	0
hepg2_0001_0001_B2_Troglitazone_0	e222b99aee3296b1324bd27ac5d855a4.tiff	0	2	0
hepg2_0001_0001_B2_Troglitazone_0	0642b7d9f986cd1ae97ca20bf053af5b.tiff	1	2	0
hepg2_0001_0001_B2_Troglitazone_0	6bfcc63c395534c1a414c40d049aeed6.tiff	2	2	0
hepg2_0001_0001_B2_Troglitazone_0	38c2f6bd69437ccc6afe2021000e30ec.tiff	3	2	0
hepg2_0001_0001_B2_Troglitazone_0	1c34159080650863eda3f2f01d5f7fce.tiff	4	2	0
hepg2_0001_0001_B2_Troglitazone_0	ea9ae53fe9c1846ed4431797577653e5.tiff	5	2	0
hepg2_0001_0001_B2_Troglitazone_0	850dee362a7ffe7a3c86f400a4616ce5.tiff	6	2	0
hepg2_0001_0001_B2_Troglitazone_0	df689865685529ac2e78b06fc0e69243.tiff	7	2	0
hepg2_0001_0001_B2_Troglitazone_0	8ca4ec91d3b13963728d78bdc1ab2ec3.tiff	8	2	0
hepg2_0001_0001_B2_Troglitazone_0	0fd72cef8d11bb7dd25465bf81578b02.tiff	9	2	0
hepg2_0001_0001_B2_Troglitazone_0	80e616e34dff2d94d2d3b98f350ad9ec.tiff	0	3	0
hepg2_0001_0001_B2_Troglitazone_0	f6c1e8a452afd407ba3e19d5704f367d.tiff	1	3	0
hepg2_0001_0001_B2_Troglitazone_0	72a1038cfdee62a3267433ed906d2776.tiff	2	3	0
hepg2_0001_0001_B2_Troglitazone_0	51450f59464754970723759e833b9482.tiff	3	3	0
hepg2_0001_0001_B2_Troglitazone_0	c024733af391bb5c090b403020650381.tiff	4	3	0
hepg2_0001_0001_B2_Troglitazone_0	c4378eef52c0537cb33e26e7367ad611.tiff	5	3	0
hepg2_0001_0001_B2_Troglitazone_0	8a3cf950e87599462f8f21fc1b119584.tiff	6	3	0
hepg2_0001_0001_B2_Troglitazone_0	3a87c33f63c8087f42c09f7f65b58b1a.tiff	7	3	0
hepg2_0001_0001_B2_Troglitazone_0	1e94b5adab80fafcc169289d91e1608f.tiff	8	3	0
hepg2_0001_0001_B2_Troglitazone_0	5ad1b87e3252d78785be3e3dbadbb679.tiff	9	3	0
hepg2_0001_0001_B3_Troglitazone_1	5ee24cee8e189e0ea1541ee5fb4349e3.tiff	0	0	2
hepg2_0001_0001_B3_Troglitazone_1	6d418778ae5c0b5b08e1c59685d56dd4.tiff	1	0	2
hepg2_0001_0001_B3_Troglitazone_1	7cf52e87b10cd16bb77b1f761d0647a1.tiff	2	0	2
hepg2_0001_0001_B3_Troglitazone_1	d59a92d177c79a2ef6e74855f9002bef.tiff	3	0	2
hepg2_0001_0001_B3_Troglitazone_1	0133ac9cfd2db25dc7ceb04259cf4caf.tiff	4	0	2
hepg2_0001_0001_B3_Troglitazone_1	893e2b60b24a346e5faf68c11cc2dc13.tiff	5	0	2
hepg2_0001_0001_B3_Troglitazone_1	c5d75d034b7a82ece229fe73092a09e9.tiff	6	0	2
hepg2_0001_0001_B3_Troglitazone_1	7cee3288ff0ec9633f7ef7e371f65d9e.tiff	7	0	2
hepg2_0001_0001_B3_Troglitazone_1	6f0ebffdf60086ab4bf4fe84146391f8.tiff	8	0	2
hepg2_0001_0001_B3_Troglitazone_1	13d740fee28f1246b061816b74f3e7a0.tiff	9	0	2
hepg2_0001_0001_B3_Troglitazone_1	ec25e1d210b26282cf637a5d91ae1310.tiff	0	1	2
hepg2_0001_0001_B3_Troglitazone_1	77d20b3a8256893f933700e83115c603.tiff	1	1	2
hepg2_0001_0001_B3_Troglitazone_1	4c4f1ff45157d1b50d80209666d0d2ec.tiff	2	1	2
hepg2_0001_0001_B3_Troglitazone_1	12c1fcd7ae15d53d9d8bf244e952f90a.tiff	3	1	2
hepg2_0001_0001_B3_Troglitazone_1	33988e5402add2c65a57288bb4f2c8eb.tiff	4	1	2
hepg2_0001_0001_B3_Troglitazone_1	2eb4d6a29ee5112ab9c4a97fdc295c0d.tiff	5	1	2
hepg2_0001_0001_B3_Troglitazone_1	242345ef351579c5d7a5af64a9bd2ab6.tiff	6	1	2
hepg2_0001_0001_B3_Troglitazone_1	4f157053933f4bcb4ed19e0399c6a6b7.tiff	7	1	2
hepg2_0001_0001_B3_Troglitazone_1	fb447df6daf0d853d6c92809fa1642b4.tiff	8	1	2
hepg2_0001_0001_B3_Troglitazone_1	74e0ec05ac4fdef88404c209a15efae7.tiff	9	1	2
hepg2_0001_0001_B3_Troglitazone_1	c8c0da6fd12332154ff6f068c95bedb1.tiff	0	2	2
hepg2_0001_0001_B3_Troglitazone_1	94e84044d79cc7f96476cf9e179d9384.tiff	1	2	2
hepg2_0001_0001_B3_Troglitazone_1	a030fdd966ce114c2a5047b64319c820.tiff	2	2	2
hepg2_0001_0001_B3_Troglitazone_1	17e7299f9bbc6f2c28c71e5cfe941bcb.tiff	3	2	2
hepg2_0001_0001_B3_Troglitazone_1	d26b8c781deafb86ea2f8557449cf2a2.tiff	4	2	2
hepg2_0001_0001_B3_Troglitazone_1	85b88295d85ab229e25eafaaebb2d443.tiff	5	2	2
hepg2_0001_0001_B3_Troglitazone_1	0b9310511c726925b47a7c80faf6ee5f.tiff	6	2	2
hepg2_0001_0001_B3_Troglitazone_1	6cc3a7f963685867af6a96633f48634d.tiff	7	2	2
hepg2_0001_0001_B3_Troglitazone_1	ac7058ed2e1e3b69f5f4535c74590d9e.tiff	8	2	2
hepg2_0001_0001_B3_Troglitazone_1	664507145fd074ef28bf00b802a1c95b.tiff	9	2	2
hepg2_0001_0001_B3_Troglitazone_1	38201633c8148546283678bdb0b5482b.tiff	0	3	2
hepg2_0001_0001_B3_Troglitazone_1	2adf6fdc049c3607a2cdf0d632a397fb.tiff	1	3	2
hepg2_0001_0001_B3_Troglitazone_1	8a799b3cec3e634db7afc7a56c6e739c.tiff	2	3	2
hepg2_0001_0001_B3_Troglitazone_1	60b5b774115a5e9a7f2f3b1b1804f0f9.tiff	3	3	2
hepg2_0001_0001_B3_Troglitazone_1	a5e3e685fcee745009926d5410736d65.tiff	4	3	2
hepg2_0001_0001_B3_Troglitazone_1	9c09cf9ee2d5f9a63ec41ba9fa3b2397.tiff	5	3	2
hepg2_0001_0001_B3_Troglitazone_1	501d07a5cf619cf475205120aa25c539.tiff	6	3	2
hepg2_0001_0001_B3_Troglitazone_1	f3bae45a4ceeb38a2fd2234ceee201be.tiff	7	3	2
hepg2_0001_0001_B3_Troglitazone_1	7fc6f4393831054a19c4a83d3164e404.tiff	8	3	2
hepg2_0001_0001_B3_Troglitazone_1	dcfdf39ffe67652cd325a833382087c7.tiff	9	3	2
hepg2_0001_0001_B4_Troglitazone_10	36cf1e39725921b2f19781bfb113f107.tiff	0	0	2
hepg2_0001_0001_B4_Troglitazone_10	677d9532601ab009252a16079e8fa2d2.tiff	1	0	2
hepg2_0001_0001_B4_Troglitazone_10	2e0db788465e1b718611cd91bb8f082f.tiff	2	0	2
hepg2_0001_0001_B4_Troglitazone_10	10ad5dd30275cb945f4083f8cd90d7ca.tiff	3	0	2
hepg2_0001_0001_B4_Troglitazone_10	d9202689b7a4ee0a4ea75cbcabff2a6a.tiff	4	0	2
hepg2_0001_0001_B4_Troglitazone_10	668ec82c272a65952bfd730e8aa18ff5.tiff	5	0	2
hepg2_0001_0001_B4_Troglitazone_10	b2c70d9b0bd86886a6b723a948e78815.tiff	6	0	2
hepg2_0001_0001_B4_Troglitazone_10	ed57da97e5d43f444679d083ae131524.tiff	7	0	2
hepg2_0001_0001_B4_Troglitazone_10	f32b5d0a6462fc272b4b4e83c7996681.tiff	8	0	2
hepg2_0001_0001_B4_Troglitazone_10	9b06060ff196864d329927a60d928237.tiff	9	0	2
hepg2_0001_0001_B4_Troglitazone_10	8fd5f0d3a1c1155141a8fbd52089c8f9.tiff	0	1	2
hepg2_0001_0001_B4_Troglitazone_10	790a0fe5b7680400b2885c8b0c8f1f8f.tiff	1	1	2
hepg2_0001_0001_B4_Troglitazone_10	b79cf672d7d66dbd724f832d9ae0ece3.tiff	2	1	2
hepg2_0001_0001_B4_Troglitazone_10	1bfa34d9b5ad4c64a4750e084f8f670c.tiff	3	1	2
hepg2_0001_0001_B4_Troglitazone_10	1d3393107ec5ff2166df1843294e907d.tiff	4	1	2
hepg2_0001_0001_B4_Troglitazone_10	e798290c541767603ea34210410b819e.tiff	5	1	2
hepg2_0001_0001_B4_Troglitazone_10	82e31225ec521cab081498a588677f54.tiff	6	1	2
hepg2_0001_0001_B4_Troglitazone_10	d7f2c9504620a12e7f1eed8b30c8d225.tiff	7	1	2
hepg2_0001_0001_B4_Troglitazone_10	d5f247fa01aaad4cf4fd4c8e21f40bf2.tiff	8	1	2
hepg2_0001_0001_B4_Troglitazone_10	8002da4f5405b047ce37bb027a5d77d8.tiff	9	1	2
hepg2_0001_0001_B4_Troglitazone_10	3540bc2299ad0a76cb633ae5f20e66f9.tiff	0	2	2
hepg2_0001_0001_B4_Troglitazone_10	a2f8fe9c77890b85e8da859fed95321e.tiff	1	2	2
hepg2_0001_0001_B4_Troglitazone_10	135e520bf2f356cad7688aadb1d8c02a.tiff	2	2	2
hepg2_0001_0001_B4_Troglitazone_10	ade8f8af7f31036d6cfe4b9f5765e539.tiff	3	2	2
hepg2_0001_0001_B4_Troglitazone_10	7e7a7eab0c24bd06cac0309e3564e493.tiff	4	2	2
hepg2_0001_0001_B4_Troglitazone_10	91f65e4938bf4850ab069b9bdd97541f.tiff	5	2	2
hepg2_0001_0001_B4_Troglitazone_10	36bd7d608d24ef8fc8ebd0b102d46efc.tiff	6	2	2
hepg2_0001_0001_B4_Troglitazone_10	e11742b120b77bc6b60615ee969d8e8d.tiff	7	2	2
hepg2_0001_0001_B4_Troglitazone_10	d03b6da56df177ce8a18086757b0beb5.tiff	8	2	2
hepg2_0001_0001_B4_Troglitazone_10	5b619c27f55f47dbd043aa44b8d9f106.tiff	9	2	2
hepg2_0001_0001_B4_Troglitazone_10	72ada5feddaf0eac39b2ec3e2c73997c.tiff	0	3	2
hepg2_0001_0001_B4_Troglitazone_10	9c7c0e923b32d92775bd587404c9f29d.tiff	1	3	2
hepg2_0001_0001_B4_Troglitazone_10	cb64ad20d26644e33f6435053afaff47.tiff	2	3	2
hepg2_0001_0001_B4_Troglitazone_10	55cff50f750c821af9bcb62e868f2e00.tiff	3	3	2
hepg2_0001_0001_B4_Troglitazone_10	736600718376ff8a66b2bfdc86a8b274.tiff	4	3	2
hepg2_0001_0001_B4_Troglitazone_10	91fa474d2e855c191a2eb8141f0bbe16.tiff	5	3	2
hepg2_0001_0001_B4_Troglitazone_10	a6a30816ec1c7aa4467a8970bceb0b55.tiff	6	3	2
hepg2_0001_0001_B4_Troglitazone_10	7e5094cf373fafce59905b3f980c6516.tiff	7	3	2
hepg2_0001_0001_B4_Troglitazone_10	97268f473ab86fd3a39b394260372768.tiff	8	3	2
hepg2_0001_0001_B4_Troglitazone_10	76d8a99db31fb7bf5109a68a22d29f03.tiff	9	3	2
hepg2_0001_0001_B9_Diphenhydramine_10	ab5ff75ea0a50856151fdb644aa42fd0.tiff	0	0	0
hepg2_0001_0001_B9_Diphenhydramine_10	1dddeb951c88a418dbb6eacbcbd37d54.tiff	1	0	0
hepg2_0001_0001_B9_Diphenhydramine_10	447b4a739a550b4df5cae6bd16dd8775.tiff	2	0	0
hepg2_0001_0001_B9_Diphenhydramine_10	6aa9ec311133cfe4ecf9c6a199d96c62.tiff	3	0	0
hepg2_0001_0001_B9_Diphenhydramine_10	c0aadef31c52edabc32fd717e95b04ed.tiff	4	0	0
hepg2_0001_0001_B9_Diphenhydramine_10	23fe2ff1c7938169e3928043aa210f11.tiff	5	0	0
hepg2_0001_0001_B9_Diphenhydramine_10	7064ef4a71f3cd0a3bd4c88a985d1350.tiff	6	0	0
hepg2_0001_0001_B9_Diphenhydramine_10	6f6cbdefd4b1b0d2fc81d98bd77e1f4b.tiff	7	0	0
hepg2_0001_0001_B9_Diphenhydramine_10	e364fd523504497d53afbc233c9898bd.tiff	8	0	0
hepg2_0001_0001_B9_Diphenhydramine_10	a1662d76c3eac04e41d70cd55ed3308b.tiff	9	0	0
hepg2_0001_0001_B9_Diphenhydramine_10	a8cefb4501924312dd60292d32977675.tiff	0	1	0
hepg2_0001_0001_B9_Diphenhydramine_10	4b59d657dff648a2ae8efa2a9f1661be.tiff	1	1	0
hepg2_0001_0001_B9_Diphenhydramine_10	eda6c5c7e5f671269ca13638a10d52ee.tiff	2	1	0
hepg2_0001_0001_B9_Diphenhydramine_10	36eb51d7d06e3273048d7c975804894c.tiff	3	1	0
hepg2_0001_0001_B9_Diphenhydramine_10	cad4d14efc69b60015a5add676387fa9.tiff	4	1	0
hepg2_0001_0001_B9_Diphenhydramine_10	a0dc2c5bea5301a9586ec4a205025506.tiff	5	1	0
hepg2_0001_0001_B9_Diphenhydramine_10	64e3993340b1772f0560f2ce0afa9176.tiff	6	1	0
hepg2_0001_0001_B9_Diphenhydramine_10	a59ed7a35babdfb7d5fdf31a1f065950.tiff	7	1	0
hepg2_0001_0001_B9_Diphenhydramine_10	1155e01e44d66118f7c90c3874c2600b.tiff	8	1	0
hepg2_0001_0001_B9_Diphenhydramine_10	edf0923a3e59b84e8a27c5709a8d27e1.tiff	9	1	0
hepg2_0001_0001_B9_Diphenhydramine_10	ae945dd0e8662600b19140a6c75addb5.tiff	0	2	0
hepg2_0001_0001_B9_Diphenhydramine_10	3f9be57d9c5e782534c5f464700bdca3.tiff	1	2	0
hepg2_0001_0001_B9_Diphenhydramine_10	792881d27ed27383a5558d554499b383.tiff	2	2	0
hepg2_0001_0001_B9_Diphenhydramine_10	714a89d0e32e6225fb93c101b4212af4.tiff	3	2	0
hepg2_0001_0001_B9_Diphenhydramine_10	e95f5228bb1e532fcbf3f50dca6218b7.tiff	4	2	0
hepg2_0001_0001_B9_Diphenhydramine_10	1ca4d4cbfe8f43fbeba7276532d0ac11.tiff	5	2	0
hepg2_0001_0001_B9_Diphenhydramine_10	95b59438ff158243edb0833626c5fed8.tiff	6	2	0
hepg2_0001_0001_B9_Diphenhydramine_10	61c199d0f8d47680ce46c4b66141ec87.tiff	7	2	0
hepg2_0001_0001_B9_Diphenhydramine_10	485420bbbe94b70d38226fa05307f327.tiff	8	2	0
hepg2_0001_0001_B9_Diphenhydramine_10	1b56ff58bbee71410a408cd748206546.tiff	9	2	0
hepg2_0001_0001_B9_Diphenhydramine_10	b6b01699f31090c4b9ab433f93bef7d9.tiff	0	3	0
hepg2_0001_0001_B9_Diphenhydramine_10	6410a6181e4d63e8fa6e9ad54c8c5704.tiff	1	3	0
hepg2_0001_0001_B9_Diphenhydramine_10	845a3b2d9262b3d0a1ca5de9b7a43d2f.tiff	2	3	0
hepg2_0001_0001_B9_Diphenhydramine_10	6780813f7cbe6baa8cd5e44ce996ed4d.tiff	3	3	0
hepg2_0001_0001_B9_Diphenhydramine_10	59146ecb672e5e6a2f8abc7ceed1d1a7.tiff	4	3	0
hepg2_0001_0001_B9_Diphenhydramine_10	730035a3e4606f2e221fd8b203d2d34f.tiff	5	3	0
hepg2_0001_0001_B9_Diphenhydramine_10	6e1d489270ddc63479ddc9cc145a8c91.tiff	6	3	0
hepg2_0001_0001_B9_Diphenhydramine_10	2301e276604ada76785c2b2d85a4bdb8.tiff	7	3	0
hepg2_0001_0001_B9_Diphenhydramine_10	7a143985e7a7b4026f373db60585cde4.tiff	8	3	0
hepg2_0001_0001_B9_Diphenhydramine_10	b0fc26edc558771d72e18fcfdc796026.tiff	9	3	0
hepg2_0001_0001_C10_Diphenhydramine_100	d04f6828fe98176b397e59846dca2289.tiff	0	0	0
hepg2_0001_0001_C10_Diphenhydramine_100	476bd5498279bc9bf237eb493724e9ea.tiff	1	0	0
hepg2_0001_0001_C10_Diphenhydramine_100	46ebe211e740a256699e6405a5aff6b3.tiff	2	0	0
hepg2_0001_0001_C10_Diphenhydramine_100	a307b5ee277d91d73e00161e6f5c28eb.tiff	3	0	0
hepg2_0001_0001_C10_Diphenhydramine_100	86487afbfdc693c3a7bfe60ce5c3b9b0.tiff	4	0	0
hepg2_0001_0001_C10_Diphenhydramine_100	98eea3771134df3abd91b3dd8ebe2e5a.tiff	5	0	0
hepg2_0001_0001_C10_Diphenhydramine_100	089974fcbb52de00e0bb2dcee2f248f2.tiff	6	0	0
hepg2_0001_0001_C10_Diphenhydramine_100	349f2be7373a1b530dfeda3aa507e0fa.tiff	7	0	0
hepg2_0001_0001_C10_Diphenhydramine_100	91540f7c591d65dafe47d388c8145e4f.tiff	8	0	0
hepg2_0001_0001_C10_Diphenhydramine_100	b4331bfb2a47a46f8ca0dd801cbe03c0.tiff	9	0	0
hepg2_0001_0001_C10_Diphenhydramine_100	38616f87171c4252f503cb4787d84c9e.tiff	0	1	0
hepg2_0001_0001_C10_Diphenhydramine_100	94545af886dfd65843cb0fb0957f415f.tiff	1	1	0
hepg2_0001_0001_C10_Diphenhydramine_100	a470d8035d26c89b582e452b82439567.tiff	2	1	0
hepg2_0001_0001_C10_Diphenhydramine_100	155deb7d81fd46dc34cf0ec112065577.tiff	3	1	0
hepg2_0001_0001_C10_Diphenhydramine_100	6c37904b66cb61cee15177157375f99d.tiff	4	1	0
hepg2_0001_0001_C10_Diphenhydramine_100	452b318ba801db1a177d6b7c302d2cc3.tiff	5	1	0
hepg2_0001_0001_C10_Diphenhydramine_100	39712e931ea3e3077907b7d6c694017c.tiff	6	1	0
hepg2_0001_0001_C10_Diphenhydramine_100	7b2ed2f12e60becccc8baf62f10df26b.tiff	7	1	0
hepg2_0001_0001_C10_Diphenhydramine_100	ca3b809c582a492a5430fa834d8c16c2.tiff	8	1	0
hepg2_0001_0001_C10_Diphenhydramine_100	a2c4cd4f63da8e8386aced8e74b48c89.tiff	9	1	0
hepg2_0001_0001_C10_Diphenhydramine_100	eba275b3dbb5cf7526c23e6922551f59.tiff	0	2	0
hepg2_0001_0001_C10_Diphenhydramine_100	c7c857fb3808b7de1f574c977b6674c5.tiff	1	2	0
hepg2_0001_0001_C10_Diphenhydramine_100	c393e1fbca350cefe413751ef1c425d9.tiff	2	2	0
hepg2_0001_0001_C10_Diphenhydramine_100	7d7f9ff3ea71f96a09507b234555a510.tiff	3	2	0
hepg2_0001_0001_C10_Diphenhydramine_100	aa7ff1db2563cd62620b569f710dbf5c.tiff	4	2	0
hepg2_0001_0001_C10_Diphenhydramine_100	80442bbd00fe114e090fcf5b3f136cf7.tiff	5	2	0
hepg2_0001_0001_C10_Diphenhydramine_100	8daa758f00c4c5537f067dc7fcc4df7a.tiff	6	2	0
hepg2_0001_0001_C10_Diphenhydramine_100	f3d069bb33e9cd436da98b7ee0983264.tiff	7	2	0
hepg2_0001_0001_C10_Diphenhydramine_100	0b3ad2048102442e3ca71797c64821c7.tiff	8	2	0
hepg2_0001_0001_C10_Diphenhydramine_100	2b04366faacec6f2a80cc1899d0f20d4.tiff	9	2	0
hepg2_0001_0001_C10_Diphenhydramine_100	7cc987069778afe7b30eedac657894af.tiff	0	3	0
hepg2_0001_0001_C10_Diphenhydramine_100	375f41c4f4a7f2764ec205d18b5c0c65.tiff	1	3	0
hepg2_0001_0001_C10_Diphenhydramine_100	fe75fff5e115b9c9bbc4206398724de6.tiff	2	3	0
hepg2_0001_0001_C10_Diphenhydramine_100	29d7d3febf996b364406660775a77868.tiff	3	3	0
hepg2_0001_0001_C10_Diphenhydramine_100	d26dc44cc3c05a1e78a17f7ca1c0ebd2.tiff	4	3	0
hepg2_0001_0001_C10_Diphenhydramine_100	3534859a96525a4ab5430ccde0b57ed6.tiff	5	3	0
hepg2_0001_0001_C10_Diphenhydramine_100	fcbdcea57d09d4eb5feaf5314423b9f1.tiff	6	3	0
hepg2_0001_0001_C10_Diphenhydramine_100	602feb1a7b48fa4b2484324ef99ad111.tiff	7	3	0
hepg2_0001_0001_C10_Diphenhydramine_100	404ba18d8215f98b2a6d09544deed23d.tiff	8	3	0
hepg2_0001_0001_C10_Diphenhydramine_100	3f01ee0b3c94dbcef13fa0953d4daf90.tiff	9	3	0
hepg2_0001_0001_C11_Tolcapone_0	a54fda42fcd29db39aa38d16d1f0df09.tiff	0	0	0
hepg2_0001_0001_C11_Tolcapone_0	b49fef90950ac7e59b7f85eae94d5cb2.tiff	1	0	0
hepg2_0001_0001_C11_Tolcapone_0	7c4b9fadc53074486d14b1e881c8805c.tiff	2	0	0
hepg2_0001_0001_C11_Tolcapone_0	ec4191e52c008770582faa5c9f85c4e5.tiff	3	0	0
hepg2_0001_0001_C11_Tolcapone_0	f9b350db74a0b5380e15ac35855a428b.tiff	4	0	0
hepg2_0001_0001_C11_Tolcapone_0	455a3a1fb8f587dcabfbe24929a75d95.tiff	5	0	0
hepg2_0001_0001_C11_Tolcapone_0	65a32da0666f020a2c097bec4bd190e8.tiff	6	0	0
hepg2_0001_0001_C11_Tolcapone_0	34a9059c9f2fdfce86c1fdf3e8753b65.tiff	7	0	0
hepg2_0001_0001_C11_Tolcapone_0	aeb3d0f58cb6c0f9f818c00925188b3b.tiff	8	0	0
hepg2_0001_0001_C11_Tolcapone_0	037419c01edac55a991aa443c8fe9fb6.tiff	9	0	0
hepg2_0001_0001_C11_Tolcapone_0	38708b082012d2c47be1b04dd24101a5.tiff	0	1	0
hepg2_0001_0001_C11_Tolcapone_0	47396bd051f0245e63809ffb742e3c08.tiff	1	1	0
hepg2_0001_0001_C11_Tolcapone_0	d7bef49dd25592ef8b0c6a6fb1a8c8f0.tiff	2	1	0
hepg2_0001_0001_C11_Tolcapone_0	4bbb8020eff97aa658adf24851f70c66.tiff	3	1	0
hepg2_0001_0001_C11_Tolcapone_0	c32c6a4075426b6488ca99a4567a2f07.tiff	4	1	0
hepg2_0001_0001_C11_Tolcapone_0	c30b8e0869a18c85fa48bb395970fff2.tiff	5	1	0
hepg2_0001_0001_C11_Tolcapone_0	b95bc7f1430c9b3b7724753524792691.tiff	6	1	0
hepg2_0001_0001_C11_Tolcapone_0	792bfa5472fff6aa3c559184bd905a86.tiff	7	1	0
hepg2_0001_0001_C11_Tolcapone_0	a64f242c7ae5a4320027f6ce85feef63.tiff	8	1	0
hepg2_0001_0001_C11_Tolcapone_0	2084108e9301742fe4223b509e99bd76.tiff	9	1	0
hepg2_0001_0001_C11_Tolcapone_0	1615b196935e6fb8801628bbf551e1c3.tiff	0	2	0
hepg2_0001_0001_C11_Tolcapone_0	d21bdf8a5dab1f7503ed279d191211dc.tiff	1	2	0
hepg2_0001_0001_C11_Tolcapone_0	05063c4a9efa2dd89ebf00c4cd8fd8c3.tiff	2	2	0
hepg2_0001_0001_C11_Tolcapone_0	db878b45d3c8856b0cbee501ba00b10f.tiff	3	2	0
hepg2_0001_0001_C11_Tolcapone_0	a253c1c47ae75a316b1d775fd937662e.tiff	4	2	0
hepg2_0001_0001_C11_Tolcapone_0	1439d04f65232258d29156f5ef7c18cb.tiff	5	2	0
hepg2_0001_0001_C11_Tolcapone_0	1578feb98d32a35b1512c79f48e13068.tiff	6	2	0
hepg2_0001_0001_C11_Tolcapone_0	17c0a8762700723f6602736949371bda.tiff	7	2	0
hepg2_0001_0001_C11_Tolcapone_0	4d8b13cfae1de15388b61e04cf046c14.tiff	8	2	0
hepg2_0001_0001_C11_Tolcapone_0	13a9c3e66d99fdaa4cd28a8cc26957df.tiff	9	2	0
hepg2_0001_0001_C11_Tolcapone_0	9bd1141734e52854341261cc46727d35.tiff	0	3	0
hepg2_0001_0001_C11_Tolcapone_0	0b528e154d9d79ff3212b7a3b241eeaf.tiff	1	3	0
hepg2_0001_0001_C11_Tolcapone_0	d5593f93c7763d2349c0adb9c68e4c0d.tiff	2	3	0
hepg2_0001_0001_C11_Tolcapone_0	c5b3b6d951dac67b2f8f3dc5226a3f04.tiff	3	3	0
hepg2_0001_0001_C11_Tolcapone_0	8f3494603977b1dfb21b0bbaab81b7b5.tiff	4	3	0
hepg2_0001_0001_C11_Tolcapone_0	0039db63ba1b964960a077da47b96035.tiff	5	3	0
hepg2_0001_0001_C11_Tolcapone_0	65880d685bc18ae7e8d3401ea9c0ef7d.tiff	6	3	0
hepg2_0001_0001_C11_Tolcapone_0	d2ef6e244bd1263efb9a50deba9b1059.tiff	7	3	0
hepg2_0001_0001_C11_Tolcapone_0	7b3ed6abe19c4c7bb719e928aeecd361.tiff	8	3	0
hepg2_0001_0001_C11_Tolcapone_0	c7e882779a13e53502fda949a702affc.tiff	9	3	0
hepg2_0001_0001_C2_Troglitazone_0	1b67a4a6e5972c33bee80a983d4c8aba.tiff	0	0	0
hepg2_0001_0001_C2_Troglitazone_0	2427fd8d468cb272c8bc76df38de5f23.tiff	1	0	0
hepg2_0001_0001_C2_Troglitazone_0	335d6aa842646093061c3138ab622d0b.tiff	2	0	0
hepg2_0001_0001_C2_Troglitazone_0	9a6001720ec035c6fc00528acc4fe8fa.tiff	3	0	0
hepg2_0001_0001_C2_Troglitazone_0	8b3d30477607b5b5ed06550379920bdb.tiff	4	0	0
hepg2_0001_0001_C2_Troglitazone_0	e0c7ad0aa0630a9e71eb91d63384d175.tiff	5	0	0
hepg2_0001_0001_C2_Troglitazone_0	13fe65164e806d2521d94ca3f4e0d42e.tiff	6	0	0
hepg2_0001_0001_C2_Troglitazone_0	d797c0acd14579999b692da8e098785a.tiff	7	0	0
hepg2_0001_0001_C2_Troglitazone_0	4dc3ef554311de5348b42587bd98f28b.tiff	8	0	0
hepg2_0001_0001_C2_Troglitazone_0	f2887230d2de5e9fedfecfaf6990027f.tiff	9	0	0
hepg2_0001_0001_C2_Troglitazone_0	5982819872f0c9847ff6274f52a57d86.tiff	0	1	0
hepg2_0001_0001_C2_Troglitazone_0	8684b9842fc95b386dfaf79baa04b532.tiff	1	1	0
hepg2_0001_0001_C2_Troglitazone_0	50eeffb53dcbfb133a62932439e5a0f5.tiff	2	1	0
hepg2_0001_0001_C2_Troglitazone_0	8053032bedd2aa977eb3c69ec3087ef9.tiff	3	1	0
hepg2_0001_0001_C2_Troglitazone_0	f4a91197add6c17379b323eabf87eb7d.tiff	4	1	0
hepg2_0001_0001_C2_Troglitazone_0	45c4fa61c6611417eea86442e7ee37ac.tiff	5	1	0
hepg2_0001_0001_C2_Troglitazone_0	aedee7bbb83487a28ce551442d3dd52e.tiff	6	1	0
hepg2_0001_0001_C2_Troglitazone_0	002783d95ea77698c16f773ff6bcbc98.tiff	7	1	0
hepg2_0001_0001_C2_Troglitazone_0	27e0fb5b74144417ec494eb9b824f4c8.tiff	8	1	0
hepg2_0001_0001_C2_Troglitazone_0	4b8c9547f3c7a85215711b1bcd27287a.tiff	9	1	0
hepg2_0001_0001_C2_Troglitazone_0	6181c950c53ad8ee80ffd02762f7ada3.tiff	0	2	0
hepg2_0001_0001_C2_Troglitazone_0	5474a33c5bd6e426a43358919255f230.tiff	1	2	0
hepg2_0001_0001_C2_Troglitazone_0	d561d4bcc66c474e676ec484b2658aef.tiff	2	2	0
hepg2_0001_0001_C2_Troglitazone_0	723a35d7c2a42152013a0db48eac7208.tiff	3	2	0
hepg2_0001_0001_C2_Troglitazone_0	a9518c73e854b16abb0c08b0decf4bc8.tiff	4	2	0
hepg2_0001_0001_C2_Troglitazone_0	9f761a82bf95e0ac7bb9fc9872bbadec.tiff	5	2	0
hepg2_0001_0001_C2_Troglitazone_0	09826ee7447545d7136ae7fd46e44999.tiff	6	2	0
hepg2_0001_0001_C2_Troglitazone_0	39d19e80c56507a14db9dfc68a93efff.tiff	7	2	0
hepg2_0001_0001_C2_Troglitazone_0	c6bcad29937c31b5232b499e5ebd3228.tiff	8	2	0
hepg2_0001_0001_C2_Troglitazone_0	2a73096eda12ea1489dd60f3f406768d.tiff	9	2	0
hepg2_0001_0001_C2_Troglitazone_0	89c0caacba847bce8b7f500b52ac6531.tiff	0	3	0
hepg2_0001_0001_C2_Troglitazone_0	140c39209d9da61619779a0e9f070880.tiff	1	3	0
hepg2_0001_0001_C2_Troglitazone_0	1124a6cbdbaa3ac8f7c210f581ae6494.tiff	2	3	0
hepg2_0001_0001_C2_Troglitazone_0	b29cd819c26b99799e021b21b78d18ed.tiff	3	3	0
hepg2_0001_0001_C2_Troglitazone_0	0e02ff99d12ded8dab196971aff510c3.tiff	4	3	0
hepg2_0001_0001_C2_Troglitazone_0	21c0fd6c103b08faffae7ca578a50d31.tiff	5	3	0
hepg2_0001_0001_C2_Troglitazone_0	978431649b521a37d225956fb990dcec.tiff	6	3	0
hepg2_0001_0001_C2_Troglitazone_0	d60a028f09052ce1931f64ad8e663a95.tiff	7	3	0
hepg2_0001_0001_C2_Troglitazone_0	07aa04613af06bfdcf9f4e9f43108689.tiff	8	3	0
hepg2_0001_0001_C2_Troglitazone_0	f973429dbccf17fc4b203cebb62539b3.tiff	9	3	0
hepg2_0001_0001_C3_Troglitazone_1	cf0b132c6dc8af596341e6970cd9c6e8.tiff	0	0	2
hepg2_0001_0001_C3_Troglitazone_1	96c299fbd63633caf3a7e98a0bf35d83.tiff	1	0	2
hepg2_0001_0001_C3_Troglitazone_1	baf9de52c877f4568e4b82ba0893bab4.tiff	2	0	2
hepg2_0001_0001_C3_Troglitazone_1	9dfeece0a7669aacd842ed94e9415749.tiff	3	0	2
hepg2_0001_0001_C3_Troglitazone_1	14a76c6b8a6afd9857585a6861476528.tiff	4	0	2
hepg2_0001_0001_C3_Troglitazone_1	4c11642ae0f02ee0ba81d4ba6cc457e9.tiff	5	0	2
hepg2_0001_0001_C3_Troglitazone_1	dee68bd9618ed734bfc9fc348b1bd11e.tiff	6	0	2
hepg2_0001_0001_C3_Troglitazone_1	df94a616d5fa7137c1ee8dceecb7b4cf.tiff	7	0	2
hepg2_0001_0001_C3_Troglitazone_1	478e8fb27112e336bc2727e221672f0e.tiff	8	0	2
hepg2_0001_0001_C3_Troglitazone_1	db37b797a032b8e3b782b6377bab6ae7.tiff	9	0	2
hepg2_0001_0001_C3_Troglitazone_1	4bc0984c6dd5d0c7886cb95d85f3501e.tiff	0	1	2
hepg2_0001_0001_C3_Troglitazone_1	da8c95b07d1ec0faae24797bb60b59a4.tiff	1	1	2
hepg2_0001_0001_C3_Troglitazone_1	039cb4a6d8d5ec54a1f24b831984a75f.tiff	2	1	2
hepg2_0001_0001_C3_Troglitazone_1	b30b56d060d7d330479ecb387f75c4c8.tiff	3	1	2
hepg2_0001_0001_C3_Troglitazone_1	d1e2d371d2f09196c08de952f7790284.tiff	4	1	2
hepg2_0001_0001_C3_Troglitazone_1	786bfb848678ba41b0ca857f05776c6f.tiff	5	1	2
hepg2_0001_0001_C3_Troglitazone_1	6f8540b8ec7e2ef3819f49772a37b91a.tiff	6	1	2
hepg2_0001_0001_C3_Troglitazone_1	52887c6e5795448c5c1ea4b40bc7c3fa.tiff	7	1	2
hepg2_0001_0001_C3_Troglitazone_1	1671884db858c3f777a2d20af1d2482d.tiff	8	1	2
hepg2_0001_0001_C3_Troglitazone_1	033cb3b7413c9a8d16f10de77781c803.tiff	9	1	2
hepg2_0001_0001_C3_Troglitazone_1	7e0c355d40246083a568eaabc2f9af90.tiff	0	2	2
hepg2_0001_0001_C3_Troglitazone_1	0c4152a822c8cb766232ff8698ede4cc.tiff	1	2	2
hepg2_0001_0001_C3_Troglitazone_1	c956c8e190bb7dc209907022e5db1c10.tiff	2	2	2
hepg2_0001_0001_C3_Troglitazone_1	5da4c90af0a3db42eaa18bcdfcf24790.tiff	3	2	2
hepg2_0001_0001_C3_Troglitazone_1	6948a68e7146ba56538d56a329e34904.tiff	4	2	2
hepg2_0001_0001_C3_Troglitazone_1	c2ac873e5e7fc10c21287f01507d4fe1.tiff	5	2	2
hepg2_0001_0001_C3_Troglitazone_1	a5c21e6c7a8627cae6e7f43434f2595a.tiff	6	2	2
hepg2_0001_0001_C3_Troglitazone_1	820a157cc53142ea53ea749f40752ac0.tiff	7	2	2
hepg2_0001_0001_C3_Troglitazone_1	b3502d70e3c5e1d28354f548153aa935.tiff	8	2	2
hepg2_0001_0001_C3_Troglitazone_1	f8c246f5d70835ddad36530bcbb3fd0c.tiff	9	2	2
hepg2_0001_0001_C3_Troglitazone_1	ff00e42fba1af57911347bcd3528a50a.tiff	0	3	2
hepg2_0001_0001_C3_Troglitazone_1	b5d03d8bc2ca92e9b52c494284c3986b.tiff	1	3	2
hepg2_0001_0001_C3_Troglitazone_1	f79e0a2ac4aa3b564352334faf02fb5b.tiff	2	3	2
hepg2_0001_0001_C3_Troglitazone_1	30e9c232f45ef70056540bcd7feb57c2.tiff	3	3	2
hepg2_0001_0001_C3_Troglitazone_1	3e5d84b750c72d2daff1ddb512ab545e.tiff	4	3	2
hepg2_0001_0001_C3_Troglitazone_1	eb41c349645f763677c10228c18ebcf2.tiff	5	3	2
hepg2_0001_0001_C3_Troglitazone_1	24d731ed7387d4373c390eddf48807c6.tiff	6	3	2
hepg2_0001_0001_C3_Troglitazone_1	a3f99d19fcd5fa11e1975abb9728dbf7.tiff	7	3	2
hepg2_0001_0001_C3_Troglitazone_1	43b879c7a40c8a1120d01e32d77c98af.tiff	8	3	2
hepg2_0001_0001_C3_Troglitazone_1	047e6eb24170fd3d3d0fa736682901b5.tiff	9	3	2
hepg2_0001_0001_C4_Troglitazone_10	50080b47ef079f590e243e7d333d19e7.tiff	0	0	2
hepg2_0001_0001_C4_Troglitazone_10	7f8d37ed321af6695532cc39837d7b80.tiff	1	0	2
hepg2_0001_0001_C4_Troglitazone_10	629359282efb612ddc40017a93b51dde.tiff	2	0	2
hepg2_0001_0001_C4_Troglitazone_10	5afdf880f238cc4f4a24850451f63e73.tiff	3	0	2
hepg2_0001_0001_C4_Troglitazone_10	6ebaac776984244d8bfde939fe50dd29.tiff	4	0	2
hepg2_0001_0001_C4_Troglitazone_10	31dd4fa48f041784ca5085ce4861ab52.tiff	5	0	2
hepg2_0001_0001_C4_Troglitazone_10	bd71c5879a6e3d88b70326a8ab48ca7b.tiff	6	0	2
hepg2_0001_0001_C4_Troglitazone_10	19dc0e80eed1633b6dff666952857273.tiff	7	0	2
hepg2_0001_0001_C4_Troglitazone_10	722600b7747577e8007d6636c84e84bd.tiff	8	0	2
hepg2_0001_0001_C4_Troglitazone_10	cd121f3e06f53c1d932e44328d0f7423.tiff	9	0	2
hepg2_0001_0001_C4_Troglitazone_10	b8ef198f722fe6167d11945fb204bb24.tiff	0	1	2
hepg2_0001_0001_C4_Troglitazone_10	09a022df020b9d1563123aaae52d2e7e.tiff	1	1	2
hepg2_0001_0001_C4_Troglitazone_10	0e820965fecc1859830112ec98e3dafb.tiff	2	1	2
hepg2_0001_0001_C4_Troglitazone_10	4d4f5b052e5061d59d0b2360c8a3fc91.tiff	3	1	2
hepg2_0001_0001_C4_Troglitazone_10	d78e8cffae495d0dca7d36fec3c015e3.tiff	4	1	2
hepg2_0001_0001_C4_Troglitazone_10	b1c31c6ccb90ad1acd0cd4173cdf18cd.tiff	5	1	2
hepg2_0001_0001_C4_Troglitazone_10	40663f63c1b664048b2d6265e6dffaa9.tiff	6	1	2
hepg2_0001_0001_C4_Troglitazone_10	223161ddd0d5e7abe15203fd1d6e5bd7.tiff	7	1	2
hepg2_0001_0001_C4_Troglitazone_10	b03cd610af3dc5d3e2bb8850d6825416.tiff	8	1	2
hepg2_0001_0001_C4_Troglitazone_10	338cfaa9432c2f167b23d071a8033498.tiff	9	1	2
hepg2_0001_0001_C4_Troglitazone_10	2d6d17e6f0cb1e502041b2119bd78944.tiff	0	2	2
hepg2_0001_0001_C4_Troglitazone_10	fbee554a8f64884066b18d288590ef79.tiff	1	2	2
hepg2_0001_0001_C4_Troglitazone_10	1bb7673874f1346c14df4d459408dff0.tiff	2	2	2
hepg2_0001_0001_C4_Troglitazone_10	468d5f85dc7c4725201d5424c4b79ef9.tiff	3	2	2
hepg2_0001_0001_C4_Troglitazone_10	a819641bdb15d59b807523812250647a.tiff	4	2	2
hepg2_0001_0001_C4_Troglitazone_10	a094118db52f23e74d86cb053c43dccb.tiff	5	2	2
hepg2_0001_0001_C4_Troglitazone_10	fb574781a68420d42ee7bc21b5c3d8ff.tiff	6	2	2
hepg2_0001_0001_C4_Troglitazone_10	8fdb53bae974709d875031c3de92f97b.tiff	7	2	2
hepg2_0001_0001_C4_Troglitazone_10	6529763a61ba2962e7eff214c611bf30.tiff	8	2	2
hepg2_0001_0001_C4_Troglitazone_10	71993f71a0404462b299d6573271f4fe.tiff	9	2	2
hepg2_0001_0001_C4_Troglitazone_10	3aabac0ac79807a95b2ea3561a722d5e.tiff	0	3	2
hepg2_0001_0001_C4_Troglitazone_10	3d0729db2797af70472654362c8cebe8.tiff	1	3	2
hepg2_0001_0001_C4_Troglitazone_10	5fd99e01d73008482344bfa9a3e37baf.tiff	2	3	2
hepg2_0001_0001_C4_Troglitazone_10	aa9c78d1990864b56b6da6fd4a533f44.tiff	3	3	2
hepg2_0001_0001_C4_Troglitazone_10	8b3bd31569d90839caefa073432a8567.tiff	4	3	2
hepg2_0001_0001_C4_Troglitazone_10	2edf808df24dfd6ca19126a30371a909.tiff	5	3	2
hepg2_0001_0001_C4_Troglitazone_10	1c30b5296f8a104ce886c07cf79f1a21.tiff	6	3	2
hepg2_0001_0001_C4_Troglitazone_10	7750e42f0047cdbe10d1a8001674c455.tiff	7	3	2
hepg2_0001_0001_C4_Troglitazone_10	1b8d6852a20a8593f06181d5159985ac.tiff	8	3	2
hepg2_0001_0001_C4_Troglitazone_10	8b8b7762cfb278eec392682956353e12.tiff	9	3	2
hepg2_0001_0001_C5_Troglitazone_100	988ee65980cfe2d83519c449f1a56d27.tiff	0	0	2
hepg2_0001_0001_C5_Troglitazone_100	5fe45c6d2adcc2e40cb5aaec371d7bbd.tiff	1	0	2
hepg2_0001_0001_C5_Troglitazone_100	48aedaf52f649f962bbbc941f19d9a17.tiff	2	0	2
hepg2_0001_0001_C5_Troglitazone_100	d2f9a2969e5906e4e882c1a2a0d14a8a.tiff	3	0	2
hepg2_0001_0001_C5_Troglitazone_100	715f876c05dd7abf01de18bacd07ac84.tiff	4	0	2
hepg2_0001_0001_C5_Troglitazone_100	c8c2337fc89feb13fcfb69c1bd6fc97d.tiff	5	0	2
hepg2_0001_0001_C5_Troglitazone_100	952ff486363e9a99500563c56765c826.tiff	6	0	2
hepg2_0001_0001_C5_Troglitazone_100	f56be55402444b51df97eebc7e345cd9.tiff	7	0	2
hepg2_0001_0001_C5_Troglitazone_100	59fbd6a97df6318172fb7874e3b1eff0.tiff	8	0	2
hepg2_0001_0001_C5_Troglitazone_100	a26325675fbffef67b8be1d198a583a1.tiff	9	0	2
hepg2_0001_0001_C5_Troglitazone_100	0000b0e0abab08454030d479a92ffa89.tiff	0	1	2
hepg2_0001_0001_C5_Troglitazone_100	fe85c4306d042dd231fef7ba2cd925a1.tiff	1	1	2
hepg2_0001_0001_C5_Troglitazone_100	d8fe2cb233d4e044fc0b77b02393b542.tiff	2	1	2
hepg2_0001_0001_C5_Troglitazone_100	46a2f0317e7697c6746d40a17f5bcbdf.tiff	3	1	2
hepg2_0001_0001_C5_Troglitazone_100	8a1d3d9e2afcbd4ce348db3e0834e1c4.tiff	4	1	2
hepg2_0001_0001_C5_Troglitazone_100	a2f3765cdf645da6cabc04832fb5d99f.tiff	5	1	2
hepg2_0001_0001_C5_Troglitazone_100	675ae4983b3a68a46a8a5d6c3a86bc04.tiff	6	1	2
hepg2_0001_0001_C5_Troglitazone_100	c1ad51a80866d24420384dba221323d8.tiff	7	1	2
hepg2_0001_0001_C5_Troglitazone_100	ca35b91f91a7a387947403c463c86ee7.tiff	8	1	2
hepg2_0001_0001_C5_Troglitazone_100	ba78feb553f4ecd1c6c90f0682bbbcd4.tiff	9	1	2
hepg2_0001_0001_C5_Troglitazone_100	9eb683c360400ac7e17d449887b8cee8.tiff	0	2	2
hepg2_0001_0001_C5_Troglitazone_100	8c85e08afe7146ac78834614d0b1e94c.tiff	1	2	2
hepg2_0001_0001_C5_Troglitazone_100	62ff648a8e509f9a7116f52c9d292102.tiff	2	2	2
hepg2_0001_0001_C5_Troglitazone_100	c8a853453b1b9e519830b7417d4f8e68.tiff	3	2	2
hepg2_0001_0001_C5_Troglitazone_100	eb36b41c753a2b99f70eb04ad29ab691.tiff	4	2	2
hepg2_0001_0001_C5_Troglitazone_100	7b75f6a090a8bc6ba59c4981cc735685.tiff	5	2	2
hepg2_0001_0001_C5_Troglitazone_100	ff81c3a537c8beef75cd6103a885c9b8.tiff	6	2	2
hepg2_0001_0001_C5_Troglitazone_100	0646c87945dc6a3ebc43385013aca4d4.tiff	7	2	2
hepg2_0001_0001_C5_Troglitazone_100	d523b4a869cfdc2565d3d61f403b9417.tiff	8	2	2
hepg2_0001_0001_C5_Troglitazone_100	4766c758ff0adc46470afabd31ccaa63.tiff	9	2	2
hepg2_0001_0001_C5_Troglitazone_100	d850718abda0b53c097126dd939f17cb.tiff	0	3	2
hepg2_0001_0001_C5_Troglitazone_100	7e39f544b384f96347fc2e666d5f0603.tiff	1	3	2
hepg2_0001_0001_C5_Troglitazone_100	ffb31e26e89949f9b28215ea4b5e715e.tiff	2	3	2
hepg2_0001_0001_C5_Troglitazone_100	3de488c7d9d82b724d73e03f56c99f0e.tiff	3	3	2
hepg2_0001_0001_C5_Troglitazone_100	d2f11376a1fb42fac340deb446ebef1e.tiff	4	3	2
hepg2_0001_0001_C5_Troglitazone_100	75fd97305daeb0fb8826f91eb604921a.tiff	5	3	2
hepg2_0001_0001_C5_Troglitazone_100	b2c086fb4ef7405c62b5d6cc4318762c.tiff	6	3	2
hepg2_0001_0001_C5_Troglitazone_100	0eb846db7c94de4eabce177f6fd9580e.tiff	7	3	2
hepg2_0001_0001_C5_Troglitazone_100	6c060ae4a34b6c67d4c0ea676784dab5.tiff	8	3	2
hepg2_0001_0001_C5_Troglitazone_100	a2d32a9580ffce836da85105f4dbdd01.tiff	9	3	2
hepg2_0001_0001_C7_Diphenhydramine_0	3af7b1df5456da83cad3a91349ad5684.tiff	0	0	0
hepg2_0001_0001_C7_Diphenhydramine_0	ddb32b8c0ca72e8157ce32b7b84ea895.tiff	1	0	0
hepg2_0001_0001_C7_Diphenhydramine_0	3fadc3993bb8e57c71726724b63b6296.tiff	2	0	0
hepg2_0001_0001_C7_Diphenhydramine_0	ba6a1bfb7ecdc1df3f1a2a261873d21c.tiff	3	0	0
hepg2_0001_0001_C7_Diphenhydramine_0	3655d5b4cd6ae253ff3aa4d538a80e4b.tiff	4	0	0
hepg2_0001_0001_C7_Diphenhydramine_0	879e3ced616314586423614093b208eb.tiff	5	0	0
hepg2_0001_0001_C7_Diphenhydramine_0	5350f0d95f09e03aedf5c3820a0d9fad.tiff	6	0	0
hepg2_0001_0001_C7_Diphenhydramine_0	f4b64f48e353f322eadc7ad73cfda5db.tiff	7	0	0
hepg2_0001_0001_C7_Diphenhydramine_0	2a771125d615fe0b93bb3f043637645e.tiff	8	0	0
hepg2_0001_0001_C7_Diphenhydramine_0	79d38fe8edd79ae69f78fa4c6936e68f.tiff	9	0	0
hepg2_0001_0001_C7_Diphenhydramine_0	fe59d803bccefbc0748d030e263a323f.tiff	0	1	0
hepg2_0001_0001_C7_Diphenhydramine_0	0177a4aae6433b4df02d60afd68207eb.tiff	1	1	0
hepg2_0001_0001_C7_Diphenhydramine_0	c6229bd720b61e573519b777986fd04d.tiff	2	1	0
hepg2_0001_0001_C7_Diphenhydramine_0	7dfd52b32274f629d121cb748650c0b0.tiff	3	1	0
hepg2_0001_0001_C7_Diphenhydramine_0	0d1fffad157684258f7bc4a2f458a558.tiff	4	1	0
hepg2_0001_0001_C7_Diphenhydramine_0	fa3ee0bea3375dfb7e1675da70be4a31.tiff	5	1	0
hepg2_0001_0001_C7_Diphenhydramine_0	fb814fdb9ade841abaf5ab4cfa161a59.tiff	6	1	0
hepg2_0001_0001_C7_Diphenhydramine_0	f476ae0b14da357f7c292a7788eb4305.tiff	7	1	0
hepg2_0001_0001_C7_Diphenhydramine_0	aa302497b6da2022642d2190158570dd.tiff	8	1	0
hepg2_0001_0001_C7_Diphenhydramine_0	d757dfbda4d3a057f53d1f3039627ae3.tiff	9	1	0
hepg2_0001_0001_C7_Diphenhydramine_0	276e545960a8b17ac1cc4090cf485cc0.tiff	0	2	0
hepg2_0001_0001_C7_Diphenhydramine_0	8f4c52782670ba056bf7cbfa10e1f8b8.tiff	1	2	0
hepg2_0001_0001_C7_Diphenhydramine_0	094c990f96337e0732e8d1b45933be98.tiff	2	2	0
hepg2_0001_0001_C7_Diphenhydramine_0	4cebfbf7ae41863c7be3cfef3b423a84.tiff	3	2	0
hepg2_0001_0001_C7_Diphenhydramine_0	32c1bdbf2759dcb3a76443c19b85311a.tiff	4	2	0
hepg2_0001_0001_C7_Diphenhydramine_0	d3b4978dcef19d279a1b219687e43c4e.tiff	5	2	0
hepg2_0001_0001_C7_Diphenhydramine_0	e05984d3bade9745d5322bb3960a94e4.tiff	6	2	0
hepg2_0001_0001_C7_Diphenhydramine_0	734f2a904a7e6b810336170b9aecaeab.tiff	7	2	0
hepg2_0001_0001_C7_Diphenhydramine_0	f5b4e644cd914492120ef78fcf564edc.tiff	8	2	0
hepg2_0001_0001_C7_Diphenhydramine_0	15e4af456cb8fc90ccf64160549ef44f.tiff	9	2	0
hepg2_0001_0001_C7_Diphenhydramine_0	ffe05e33395dd034ae23492bc7d18518.tiff	0	3	0
hepg2_0001_0001_C7_Diphenhydramine_0	c8cd27c6139ae5c112ce51a289fbad42.tiff	1	3	0
hepg2_0001_0001_C7_Diphenhydramine_0	24356e172213ca3b9ec5348154efef75.tiff	2	3	0
hepg2_0001_0001_C7_Diphenhydramine_0	2b3fbc3a6197c556af5fa0a2696065df.tiff	3	3	0
hepg2_0001_0001_C7_Diphenhydramine_0	9164b6c0eeb4cf583f1237b57569269e.tiff	4	3	0
hepg2_0001_0001_C7_Diphenhydramine_0	b173e4ce96ee5f65ee1427a3b555e04b.tiff	5	3	0
hepg2_0001_0001_C7_Diphenhydramine_0	034d8c13741013da16b1f553a06cd67c.tiff	6	3	0
hepg2_0001_0001_C7_Diphenhydramine_0	31804cf1e957844e54ae51384a2f62d9.tiff	7	3	0
hepg2_0001_0001_C7_Diphenhydramine_0	fb7ef77059a4ab0a468d0f4268c51634.tiff	8	3	0
hepg2_0001_0001_C7_Diphenhydramine_0	ef58874da749a25791b3c5e386d2c4c8.tiff	9	3	0
hepg2_0001_0001_C9_Diphenhydramine_10	0ada216f9582c3fa9cbc3d370ff933b7.tiff	0	0	0
hepg2_0001_0001_C9_Diphenhydramine_10	afaf233668b55298968f1a8d7e752521.tiff	1	0	0
hepg2_0001_0001_C9_Diphenhydramine_10	44a13a4ce1fa0d84d86dc65dd637a240.tiff	2	0	0
hepg2_0001_0001_C9_Diphenhydramine_10	a3d397e18342f0409350302b7d248755.tiff	3	0	0
hepg2_0001_0001_C9_Diphenhydramine_10	0677d6ff2caf62fea5dbe747c61b2b00.tiff	4	0	0
hepg2_0001_0001_C9_Diphenhydramine_10	f85b8113b9506abb25ec2b1375e2de62.tiff	5	0	0
hepg2_0001_0001_C9_Diphenhydramine_10	e5420faf6d384dbcd7df44b41430ce08.tiff	6	0	0
hepg2_0001_0001_C9_Diphenhydramine_10	834a28ac4c60d4e21eb00322680fff00.tiff	7	0	0
hepg2_0001_0001_C9_Diphenhydramine_10	c607284263de7d5bc28dad58fd479ffc.tiff	8	0	0
hepg2_0001_0001_C9_Diphenhydramine_10	f9be18dfa28fbab45a6471c16f9b07f0.tiff	9	0	0
hepg2_0001_0001_C9_Diphenhydramine_10	cadeda3fbf2beeae41e6935908a775d5.tiff	0	1	0
hepg2_0001_0001_C9_Diphenhydramine_10	b956e642448fef5d9f2584ef06a7b149.tiff	1	1	0
hepg2_0001_0001_C9_Diphenhydramine_10	c9aca16c9f726c2593cb33259cc12817.tiff	2	1	0
hepg2_0001_0001_C9_Diphenhydramine_10	71a8820e105d62e09a8fcddfe35770a6.tiff	3	1	0
hepg2_0001_0001_C9_Diphenhydramine_10	c341284d61a23de97a244c37c4964251.tiff	4	1	0
hepg2_0001_0001_C9_Diphenhydramine_10	d9bc026b0786ac02f0361669715bed8d.tiff	5	1	0
hepg2_0001_0001_C9_Diphenhydramine_10	036f50a51eca3787fd356c7616379472.tiff	6	1	0
hepg2_0001_0001_C9_Diphenhydramine_10	ea48983786c77d2318de7234ba2e1a87.tiff	7	1	0
hepg2_0001_0001_C9_Diphenhydramine_10	1446e1a72a31c7ed89df62c136b88bd5.tiff	8	1	0
hepg2_0001_0001_C9_Diphenhydramine_10	4c720e7c10bf8d1dfbcd87ed73ff61e9.tiff	9	1	0
hepg2_0001_0001_C9_Diphenhydramine_10	13f94fab25f19cffd58222c48afe5e64.tiff	0	2	0
hepg2_0001_0001_C9_Diphenhydramine_10	bf8946aebebe6a147764b77e2c4c9a80.tiff	1	2	0
hepg2_0001_0001_C9_Diphenhydramine_10	9042b6bd577ce3071c627e795f444a89.tiff	2	2	0
hepg2_0001_0001_C9_Diphenhydramine_10	a2ee05adea8b266d0c582b8f7335cc10.tiff	3	2	0
hepg2_0001_0001_C9_Diphenhydramine_10	bb0e789bee277dd919134c2dc6154f11.tiff	4	2	0
hepg2_0001_0001_C9_Diphenhydramine_10	79b1cb7cb6290b4fede0d7b34be25185.tiff	5	2	0
hepg2_0001_0001_C9_Diphenhydramine_10	5b762833a306113b38aa4e3705c148fa.tiff	6	2	0
hepg2_0001_0001_C9_Diphenhydramine_10	cb3e18c4cf823733e049bd5374cd803d.tiff	7	2	0
hepg2_0001_0001_C9_Diphenhydramine_10	d8ec773f42492b8794b981cae7efb6d9.tiff	8	2	0
hepg2_0001_0001_C9_Diphenhydramine_10	72a7ce8f2f10ece78e9b27bdf3cb7e7a.tiff	9	2	0
hepg2_0001_0001_C9_Diphenhydramine_10	c4e875a51eb0a549a73ff934a25ef90e.tiff	0	3	0
hepg2_0001_0001_C9_Diphenhydramine_10	0be947710dd629ff4594d0adff070abb.tiff	1	3	0
hepg2_0001_0001_C9_Diphenhydramine_10	16710761767bfd4ce4e70b7059adc7f2.tiff	2	3	0
hepg2_0001_0001_C9_Diphenhydramine_10	a2ecccf9785e13e5cce694da61f58294.tiff	3	3	0
hepg2_0001_0001_C9_Diphenhydramine_10	f3172a9498a733bf6508b0dedf5cadba.tiff	4	3	0
hepg2_0001_0001_C9_Diphenhydramine_10	7dd481ff7fb03b14888df218a49d7221.tiff	5	3	0
hepg2_0001_0001_C9_Diphenhydramine_10	2aa5208ae0a81d18ba6205303fdef716.tiff	6	3	0
hepg2_0001_0001_C9_Diphenhydramine_10	402cc368c967612ac366b5f72032dec9.tiff	7	3	0
hepg2_0001_0001_C9_Diphenhydramine_10	4e96ab7a7a60f19e3745289e398aa9a6.tiff	8	3	0
hepg2_0001_0001_C9_Diphenhydramine_10	212d5f69236a976c4d17ed4fe924d539.tiff	9	3	0
hepg2_0001_0001_D10_Diphenhydramine_100	b61fa5b647b70d888be40e1f748bab8e.tiff	0	0	0
hepg2_0001_0001_D10_Diphenhydramine_100	86bc0c780d91937d6e27a99bf7a6a5ed.tiff	1	0	0
hepg2_0001_0001_D10_Diphenhydramine_100	fd661d6797df5e82aa2e0a3c25beff69.tiff	2	0	0
hepg2_0001_0001_D10_Diphenhydramine_100	6ffe65927d82b1148c97b40a910fb0ad.tiff	3	0	0
hepg2_0001_0001_D10_Diphenhydramine_100	157d9d37c06ebbb8c4e34ef78a7e40d3.tiff	4	0	0
hepg2_0001_0001_D10_Diphenhydramine_100	82eb22344c23bb0b7763b82a16694c6b.tiff	5	0	0
hepg2_0001_0001_D10_Diphenhydramine_100	70462778dd94e218c8952a4d08419ea0.tiff	6	0	0
hepg2_0001_0001_D10_Diphenhydramine_100	247b3bd42836ee966e0cd57b748eb2dc.tiff	7	0	0
hepg2_0001_0001_D10_Diphenhydramine_100	4e75a4fb3f2d3ca6fcc02edf97cae2c8.tiff	8	0	0
hepg2_0001_0001_D10_Diphenhydramine_100	c29e0dd1296b3c82355b5e54846512ba.tiff	9	0	0
hepg2_0001_0001_D10_Diphenhydramine_100	16228b746d3485abfcf52e88c99cfc27.tiff	0	1	0
hepg2_0001_0001_D10_Diphenhydramine_100	c427853945d0c92500425ee46b786088.tiff	1	1	0
hepg2_0001_0001_D10_Diphenhydramine_100	67b099e795594ebc7d98ba693151acee.tiff	2	1	0
hepg2_0001_0001_D10_Diphenhydramine_100	709c476d98dd46df938c1761e57d5def.tiff	3	1	0
hepg2_0001_0001_D10_Diphenhydramine_100	96e5531ebdad66ed042b988ad7fc2004.tiff	4	1	0
hepg2_0001_0001_D10_Diphenhydramine_100	390c1b471a0abdf13df9e996501a7fca.tiff	5	1	0
hepg2_0001_0001_D10_Diphenhydramine_100	9bc69ff7bc8f0d54981db5e9bda3a21c.tiff	6	1	0
hepg2_0001_0001_D10_Diphenhydramine_100	bd10d50f77fc072c3fa105a73b52df01.tiff	7	1	0
hepg2_0001_0001_D10_Diphenhydramine_100	6e41dacb1c6ebbea4270fe9842630cf4.tiff	8	1	0
hepg2_0001_0001_D10_Diphenhydramine_100	0009f5b7fb8e4c607e383a7c1515dcbf.tiff	9	1	0
hepg2_0001_0001_D10_Diphenhydramine_100	0f3cc182d0c6196bab81fedb7ac1824b.tiff	0	2	0
hepg2_0001_0001_D10_Diphenhydramine_100	bc518eab4555a85f4272bfe65ed8f56d.tiff	1	2	0
hepg2_0001_0001_D10_Diphenhydramine_100	6cabcc6074e618bd240f0ca9c0f182f4.tiff	2	2	0
hepg2_0001_0001_D10_Diphenhydramine_100	24f1898b91f9c9b176227974e8346e4b.tiff	3	2	0
hepg2_0001_0001_D10_Diphenhydramine_100	564ce320fbab3948ff087fc6e3af8545.tiff	4	2	0
hepg2_0001_0001_D10_Diphenhydramine_100	d72b31332b1970c54b1fcd1bedd09c6f.tiff	5	2	0
hepg2_0001_0001_D10_Diphenhydramine_100	b948be6c76ae22693289dcc0a32b73d8.tiff	6	2	0
hepg2_0001_0001_D10_Diphenhydramine_100	f2fcbe7a0fe3d3badc72f719001fe85d.tiff	7	2	0
hepg2_0001_0001_D10_Diphenhydramine_100	34266e9a387397dae93efb1a6214da28.tiff	8	2	0
hepg2_0001_0001_D10_Diphenhydramine_100	bf12b5578562848c20dc01493b4b142f.tiff	9	2	0
hepg2_0001_0001_D10_Diphenhydramine_100	876313da0421a09213ccfb1a99cd5ff8.tiff	0	3	0
hepg2_0001_0001_D10_Diphenhydramine_100	eca913a16d62686250c3cc645d7e8a99.tiff	1	3	0
hepg2_0001_0001_D10_Diphenhydramine_100	518628df4075f86ea109579726531509.tiff	2	3	0
hepg2_0001_0001_D10_Diphenhydramine_100	98236db859a0ac6bf05d86bec41df76a.tiff	3	3	0
hepg2_0001_0001_D10_Diphenhydramine_100	c1e4353730699078ca193cc5ebfe735e.tiff	4	3	0
hepg2_0001_0001_D10_Diphenhydramine_100	e22aa9f1bc5155d59df305a87dfc5873.tiff	5	3	0
hepg2_0001_0001_D10_Diphenhydramine_100	83a238fbd8ee5ba027bb68d79cd65664.tiff	6	3	0
hepg2_0001_0001_D10_Diphenhydramine_100	02aa49b0893103fa422677d286b32d04.tiff	7	3	0
hepg2_0001_0001_D10_Diphenhydramine_100	8127fdacc5f85d9a7ee76a5646392ba9.tiff	8	3	0
hepg2_0001_0001_D10_Diphenhydramine_100	8ae39230f41aefe3e936f788c9aab685.tiff	9	3	0
hepg2_0001_0001_D11_Tolcapone_0	586ff5702aac318dcf03133d23bc116f.tiff	0	0	0
hepg2_0001_0001_D11_Tolcapone_0	98105e1bbcc62e43e193d296c120426f.tiff	1	0	0
hepg2_0001_0001_D11_Tolcapone_0	a14d695bc0f9fdd94709e37ed4c841b8.tiff	2	0	0
hepg2_0001_0001_D11_Tolcapone_0	48914d1cb4af4f41dc531c97e2722a27.tiff	3	0	0
hepg2_0001_0001_D11_Tolcapone_0	4a916a6ac888a29dc02fbb759030b4e2.tiff	4	0	0
hepg2_0001_0001_D11_Tolcapone_0	f7e7bb587d7ff9682485f2ecc1a81341.tiff	5	0	0
hepg2_0001_0001_D11_Tolcapone_0	506702f517d5a0c5b22a800055c500e5.tiff	6	0	0
hepg2_0001_0001_D11_Tolcapone_0	095cc316f7bb2ad9ecdad59056890b1c.tiff	7	0	0
hepg2_0001_0001_D11_Tolcapone_0	7d5784a216aea46fcd35788784dd37bf.tiff	8	0	0
hepg2_0001_0001_D11_Tolcapone_0	374e1c90404f0a4991ee0e7b552fb26b.tiff	9	0	0
hepg2_0001_0001_D11_Tolcapone_0	6dc302662eb7f9b84bed295a8ed77c1d.tiff	0	1	0
hepg2_0001_0001_D11_Tolcapone_0	30fc8ae7f1f2a7c4fe4cdca069fae432.tiff	1	1	0
hepg2_0001_0001_D11_Tolcapone_0	0c182eb1b10d04d3b1e2c6b8415003d5.tiff	2	1	0
hepg2_0001_0001_D11_Tolcapone_0	51bf74f2ad6872fc98320ed07ea58111.tiff	3	1	0
hepg2_0001_0001_D11_Tolcapone_0	e73ca4156e93ac55c65804ef3ca45949.tiff	4	1	0
hepg2_0001_0001_D11_Tolcapone_0	0d0e6a164864f671c72107f52540c82d.tiff	5	1	0
hepg2_0001_0001_D11_Tolcapone_0	0c66419918e75ec0d8bc83d3f0fa0c16.tiff	6	1	0
hepg2_0001_0001_D11_Tolcapone_0	7742dcb7df5246c10c432e37a80991d8.tiff	7	1	0
hepg2_0001_0001_D11_Tolcapone_0	7f41cbe3156dcc8ba819cc39bbd10d92.tiff	8	1	0
hepg2_0001_0001_D11_Tolcapone_0	9a691fffc2d78b393081d81c4f4507ee.tiff	9	1	0
hepg2_0001_0001_D11_Tolcapone_0	3acedbeebba520d084656163f08e6e89.tiff	0	2	0
hepg2_0001_0001_D11_Tolcapone_0	9ed15676487e86f9ece106f63df11c13.tiff	1	2	0
hepg2_0001_0001_D11_Tolcapone_0	46d4ee30bd1da3720621628ba57c1628.tiff	2	2	0
hepg2_0001_0001_D11_Tolcapone_0	10c399986e24a8e41c50587ff9faef96.tiff	3	2	0
hepg2_0001_0001_D11_Tolcapone_0	f03e4b06b56c14024258137c35eda2e7.tiff	4	2	0
hepg2_0001_0001_D11_Tolcapone_0	95504c1bbe43dde1441312c2eb49666a.tiff	5	2	0
hepg2_0001_0001_D11_Tolcapone_0	e769167eb3a0b03ab6389e353d3834ca.tiff	6	2	0
hepg2_0001_0001_D11_Tolcapone_0	7b330b9d4697e958a955e7cbddc68a49.tiff	7	2	0
hepg2_0001_0001_D11_Tolcapone_0	8bb759f26d01023800c8b626cea45f60.tiff	8	2	0
hepg2_0001_0001_D11_Tolcapone_0	a3acb895c95dc3bc75da382409b56ab3.tiff	9	2	0
hepg2_0001_0001_D11_Tolcapone_0	b995be56d9897e3911d59cd7ad32de33.tiff	0	3	0
hepg2_0001_0001_D11_Tolcapone_0	1d843b442d0174306ce28b476e95ebc8.tiff	1	3	0
hepg2_0001_0001_D11_Tolcapone_0	387af4e07fcc386b7b863fa6ba7226b9.tiff	2	3	0
hepg2_0001_0001_D11_Tolcapone_0	325e7c3057b4734013122311cd677ba3.tiff	3	3	0
hepg2_0001_0001_D11_Tolcapone_0	06e8fb427e03809bd13b918ce35e5e8a.tiff	4	3	0
hepg2_0001_0001_D11_Tolcapone_0	30a64aed355d8ed3a4d6eb5d1d975232.tiff	5	3	0
hepg2_0001_0001_D11_Tolcapone_0	c049eaa03ed83b30f38aa22e6a955fba.tiff	6	3	0
hepg2_0001_0001_D11_Tolcapone_0	f2a2e8b1a8193a2a025fee00b6c97b25.tiff	7	3	0
hepg2_0001_0001_D11_Tolcapone_0	f47f8c4f50128b1d201ae9e8e789d53d.tiff	8	3	0
hepg2_0001_0001_D11_Tolcapone_0	75410ce12dbd60e6187a9bc886a2e026.tiff	9	3	0
hepg2_0001_0001_D2_Troglitazone_0	c520bfdf3df6d33d351fc5e89ac7e0fc.tiff	0	0	0
hepg2_0001_0001_D2_Troglitazone_0	9c94f87b191e5ebf13e56c6dff523a90.tiff	1	0	0
hepg2_0001_0001_D2_Troglitazone_0	bbd5ad684fce0372f8435354d6e9fd1c.tiff	2	0	0
hepg2_0001_0001_D2_Troglitazone_0	b7e5ac846e7e820a0f3a8b4956d45ffb.tiff	3	0	0
hepg2_0001_0001_D2_Troglitazone_0	d6a3663fae8b3a4a1dbfa9936f4d5344.tiff	4	0	0
hepg2_0001_0001_D2_Troglitazone_0	bfac7d0531621548843438e619742630.tiff	5	0	0
hepg2_0001_0001_D2_Troglitazone_0	75d6330100dcc573df4d234432cc349c.tiff	6	0	0
hepg2_0001_0001_D2_Troglitazone_0	27d8c1438f4c0f0239e62682de8a1b18.tiff	7	0	0
hepg2_0001_0001_D2_Troglitazone_0	9984a92561ebd6cc2877d2cf4cc7ced3.tiff	8	0	0
hepg2_0001_0001_D2_Troglitazone_0	9cdc0469e5680235be3c1169bf227d50.tiff	9	0	0
hepg2_0001_0001_D2_Troglitazone_0	c302e1410bd938f618edfc9364f6206b.tiff	0	1	0
hepg2_0001_0001_D2_Troglitazone_0	0172d9daaa546c02447ab3e6d267e2e8.tiff	1	1	0
hepg2_0001_0001_D2_Troglitazone_0	456ce59b02bce71070f1d8f08157ac9b.tiff	2	1	0
hepg2_0001_0001_D2_Troglitazone_0	38dce42817dbfb5a17df492dd8ab42b6.tiff	3	1	0
hepg2_0001_0001_D2_Troglitazone_0	d045d1b59b1ce0d1b498245cb5051b30.tiff	4	1	0
hepg2_0001_0001_D2_Troglitazone_0	8ed19b609dea02f5fb29f2dcce2d6a6d.tiff	5	1	0
hepg2_0001_0001_D2_Troglitazone_0	ec4643766f0514db125dc6e168e9ea60.tiff	6	1	0
hepg2_0001_0001_D2_Troglitazone_0	84d96f001c0613f16a51ceb2a3b1558a.tiff	7	1	0
hepg2_0001_0001_D2_Troglitazone_0	d68604c77e9bb44da8febbacbba2270b.tiff	8	1	0
hepg2_0001_0001_D2_Troglitazone_0	d69a5d7d6b79713ea23e950bdcb309d6.tiff	9	1	0
hepg2_0001_0001_D2_Troglitazone_0	4f63f10d1d917cb9bb767dc11beca3b5.tiff	0	2	0
hepg2_0001_0001_D2_Troglitazone_0	08ee983570adcf7d51bf08b77ab1551f.tiff	1	2	0
hepg2_0001_0001_D2_Troglitazone_0	b768dfae8d4eb8cdafd52d6fe0c9e7b9.tiff	2	2	0
hepg2_0001_0001_D2_Troglitazone_0	d8d64378d1fc8238be1b7b4a7ed9e953.tiff	3	2	0
hepg2_0001_0001_D2_Troglitazone_0	e92bd7b3dfed8aaa3cbcde12d9fdeac0.tiff	4	2	0
hepg2_0001_0001_D2_Troglitazone_0	f09982c37e3757ebb5bde0b7d6e26ab2.tiff	5	2	0
hepg2_0001_0001_D2_Troglitazone_0	f9648ec06fb3872bc7e9b1156a34d6f5.tiff	6	2	0
hepg2_0001_0001_D2_Troglitazone_0	8bb73a32b7b32ddd5d63fb8d1b191da2.tiff	7	2	0
hepg2_0001_0001_D2_Troglitazone_0	71c443befbc504fc27c191da296ec0ac.tiff	8	2	0
hepg2_0001_0001_D2_Troglitazone_0	c98061198e8367eb5339f500c5e5cce8.tiff	9	2	0
hepg2_0001_0001_D2_Troglitazone_0	32fbfd0a684bc4815f6355ef3e7bdc20.tiff	0	3	0
hepg2_0001_0001_D2_Troglitazone_0	fea3c72b1a467d79dd582d76e8d1bacc.tiff	1	3	0
hepg2_0001_0001_D2_Troglitazone_0	371141d8dd59579e2f76e7c7452ea055.tiff	2	3	0
hepg2_0001_0001_D2_Troglitazone_0	ac3f346fedcc8ed21a939cbb4b2011f7.tiff	3	3	0
hepg2_0001_0001_D2_Troglitazone_0	66bab62a7fce0cd9116410ff15adb833.tiff	4	3	0
hepg2_0001_0001_D2_Troglitazone_0	354997a9f634308a7af19545fbc7c296.tiff	5	3	0
hepg2_0001_0001_D2_Troglitazone_0	17972477a815dea67df5a66e41e9ca32.tiff	6	3	0
hepg2_0001_0001_D2_Troglitazone_0	f0ee8cf24cb28dca25ecf42a3e91d902.tiff	7	3	0
hepg2_0001_0001_D2_Troglitazone_0	3a45c1938009f21d93ab31c728927487.tiff	8	3	0
hepg2_0001_0001_D2_Troglitazone_0	e445c8e9981f2f8721d994fd18647dd7.tiff	9	3	0
hepg2_0001_0001_D3_Troglitazone_1	875900c07c13be08012d695af1e11743.tiff	0	0	2
hepg2_0001_0001_D3_Troglitazone_1	ba654c56736cbb5d300b321173239571.tiff	1	0	2
hepg2_0001_0001_D3_Troglitazone_1	93cdcce5fdbbd27343ad23ee2d2f292d.tiff	2	0	2
hepg2_0001_0001_D3_Troglitazone_1	9562a9f9d4d9678d5bdd361806ffb2a5.tiff	3	0	2
hepg2_0001_0001_D3_Troglitazone_1	81deaa1cc6e641453aa99aa49006b65d.tiff	4	0	2
hepg2_0001_0001_D3_Troglitazone_1	6fb3005d22918fbc9345af3b37395b53.tiff	5	0	2
hepg2_0001_0001_D3_Troglitazone_1	51a0c0e19fa0b04c058adfd7d8be3654.tiff	6	0	2
hepg2_0001_0001_D3_Troglitazone_1	30a7c377ddcb3c1b89993328cccefb46.tiff	7	0	2
hepg2_0001_0001_D3_Troglitazone_1	910e8def343df21fa9cd85b1646b6386.tiff	8	0	2
hepg2_0001_0001_D3_Troglitazone_1	63a764a567d66c72d7e09fc34c21cad0.tiff	9	0	2
hepg2_0001_0001_D3_Troglitazone_1	8354703ed611ff08acd1f09463467f6f.tiff	0	1	2
hepg2_0001_0001_D3_Troglitazone_1	3fd47e0a7d17a700cd8141dbc9e362b4.tiff	1	1	2
hepg2_0001_0001_D3_Troglitazone_1	8a39aa34bb3d59a5bfd4891c10da95ba.tiff	2	1	2
hepg2_0001_0001_D3_Troglitazone_1	91d23718c4fd46999e9565226ee50321.tiff	3	1	2
hepg2_0001_0001_D3_Troglitazone_1	cbd6f48a3f35456fdaedd6edc7f249e6.tiff	4	1	2
hepg2_0001_0001_D3_Troglitazone_1	f1adbb95a4364e6e34840da10d2fec0a.tiff	5	1	2
hepg2_0001_0001_D3_Troglitazone_1	54e617a1da15f07f2d917eeee2d9d361.tiff	6	1	2
hepg2_0001_0001_D3_Troglitazone_1	5a158e024498464f29c4f29c02e97d8a.tiff	7	1	2
hepg2_0001_0001_D3_Troglitazone_1	5cdf65dde9bd9adec50c2fc794bf554c.tiff	8	1	2
hepg2_0001_0001_D3_Troglitazone_1	46fdfb6172777b67fd4c0a9b03c63518.tiff	9	1	2
hepg2_0001_0001_D3_Troglitazone_1	1a3ae8072856a31ea0504e3bc52da36f.tiff	0	2	2
hepg2_0001_0001_D3_Troglitazone_1	a1b1affaef984744762595f232e176f6.tiff	1	2	2
hepg2_0001_0001_D3_Troglitazone_1	92d59b244cd6fbdfc1f2af46cffa1d63.tiff	2	2	2
hepg2_0001_0001_D3_Troglitazone_1	2983efa979638b247a9243b82f5c4466.tiff	3	2	2
hepg2_0001_0001_D3_Troglitazone_1	17dda06f0037d25045b98531d2d7cc0e.tiff	4	2	2
hepg2_0001_0001_D3_Troglitazone_1	a5a94fcd76e40ebc7baaaaa4eedab749.tiff	5	2	2
hepg2_0001_0001_D3_Troglitazone_1	d8461196b7a1af009476066c1bddc1ba.tiff	6	2	2
hepg2_0001_0001_D3_Troglitazone_1	483b0a13c5d735860bfc3a63f238187c.tiff	7	2	2
hepg2_0001_0001_D3_Troglitazone_1	a0e90be2834b89a8d0aa2cc040bfa6d1.tiff	8	2	2
hepg2_0001_0001_D3_Troglitazone_1	847b8352ece75cac0ad2e77af2442e57.tiff	9	2	2
hepg2_0001_0001_D3_Troglitazone_1	aa8081cbb0e0b9a373eeb8f0d1b0693b.tiff	0	3	2
hepg2_0001_0001_D3_Troglitazone_1	4b5848e8219379541a7f66b569ad6b31.tiff	1	3	2
hepg2_0001_0001_D3_Troglitazone_1	73ecd07dff526f63380a832ed435fa1d.tiff	2	3	2
hepg2_0001_0001_D3_Troglitazone_1	587f695489ad0d0ef971e68ee30c879d.tiff	3	3	2
hepg2_0001_0001_D3_Troglitazone_1	704dc3ffd84de4b8a92fcc87b24aa0f2.tiff	4	3	2
hepg2_0001_0001_D3_Troglitazone_1	d8b466d05ead7a1dd979dfa0c9d15473.tiff	5	3	2
hepg2_0001_0001_D3_Troglitazone_1	f353b475d49ab83e2bd878590999002c.tiff	6	3	2
hepg2_0001_0001_D3_Troglitazone_1	e2c1c923f325cf8bfb7ac68dfb37cd27.tiff	7	3	2
hepg2_0001_0001_D3_Troglitazone_1	e3c6f0c7bd105f3797b308bf42baa800.tiff	8	3	2
hepg2_0001_0001_D3_Troglitazone_1	fbc00197ca42e2b1a1879bcc462ad6cd.tiff	9	3	2
hepg2_0001_0001_D4_Troglitazone_10	0f915307cc57627630f990de6a656552.tiff	0	0	2
hepg2_0001_0001_D4_Troglitazone_10	1ceb2663b7b4a50dda2df38d93ba7c0e.tiff	1	0	2
hepg2_0001_0001_D4_Troglitazone_10	f353fcae8095f8d6ec2272e04fb86f2c.tiff	2	0	2
hepg2_0001_0001_D4_Troglitazone_10	6a3194166edf08caec6fcdbe4b82076f.tiff	3	0	2
hepg2_0001_0001_D4_Troglitazone_10	c606694d04369eb7130f6ded2f1ca9e1.tiff	4	0	2
hepg2_0001_0001_D4_Troglitazone_10	7ae8ff06d1897f98425cb41b5bfc139f.tiff	5	0	2
hepg2_0001_0001_D4_Troglitazone_10	718a5eb74aa64b8f2c9c8dd3dd4b55b4.tiff	6	0	2
hepg2_0001_0001_D4_Troglitazone_10	44878235fd864a05d44704b8cc2c4434.tiff	7	0	2
hepg2_0001_0001_D4_Troglitazone_10	e8a57efc79a4f6011c004a446965eb0d.tiff	8	0	2
hepg2_0001_0001_D4_Troglitazone_10	6c6f2f269b17ac7ebf0a79fb6b24316b.tiff	9	0	2
hepg2_0001_0001_D4_Troglitazone_10	31ae51376319dfa002fffefb141e6e95.tiff	0	1	2
hepg2_0001_0001_D4_Troglitazone_10	7fb540ec91ae4e5ba298cf653e5b3f46.tiff	1	1	2
hepg2_0001_0001_D4_Troglitazone_10	2b9590c3b4ad929d619f809563a32bfb.tiff	2	1	2
hepg2_0001_0001_D4_Troglitazone_10	009d1327bac75f39d1ade35eccb90cff.tiff	3	1	2
hepg2_0001_0001_D4_Troglitazone_10	34aa9b641b8edd63a417cf03f975a797.tiff	4	1	2
hepg2_0001_0001_D4_Troglitazone_10	00dc025d8ff10236f49f73c9547c6bdf.tiff	5	1	2
hepg2_0001_0001_D4_Troglitazone_10	151a0c98f8157a1734d1eee74938d47c.tiff	6	1	2
hepg2_0001_0001_D4_Troglitazone_10	24eb0092ddf2c2af79e6910c6411e0c8.tiff	7	1	2
hepg2_0001_0001_D4_Troglitazone_10	38d1464317a5b909b4f27955622fea54.tiff	8	1	2
hepg2_0001_0001_D4_Troglitazone_10	48814581b2cd895a98a056b781b71b16.tiff	9	1	2
hepg2_0001_0001_D4_Troglitazone_10	f89e906626afcdf2408c11c5fcf14a00.tiff	0	2	2
hepg2_0001_0001_D4_Troglitazone_10	871bec9604d5b4e7ce2a7a470bcc5e47.tiff	1	2	2
hepg2_0001_0001_D4_Troglitazone_10	77eabfcde9a7c438c8255da9e04b454f.tiff	2	2	2
hepg2_0001_0001_D4_Troglitazone_10	6109d6430385155893edecb9c84c6b8b.tiff	3	2	2
hepg2_0001_0001_D4_Troglitazone_10	80ed3e8eca8e3c2900a6ebb8f18d9ca8.tiff	4	2	2
hepg2_0001_0001_D4_Troglitazone_10	f63204d0df3bb231b8f3a9efc96b15b8.tiff	5	2	2
hepg2_0001_0001_D4_Troglitazone_10	c560428dddcf34f541a997af6144d7b8.tiff	6	2	2
hepg2_0001_0001_D4_Troglitazone_10	004d247ce09e03cbc56417ad83e82e9c.tiff	7	2	2
hepg2_0001_0001_D4_Troglitazone_10	ce2e678ed32363e776a4cba19ace1b0d.tiff	8	2	2
hepg2_0001_0001_D4_Troglitazone_10	950b1e94cbbe4f11f72a4460a77d5f18.tiff	9	2	2
hepg2_0001_0001_D4_Troglitazone_10	f967ec1d18bf09b8110f01f33bca159d.tiff	0	3	2
hepg2_0001_0001_D4_Troglitazone_10	ca9586757d1f2233bc18acf52c11192c.tiff	1	3	2
hepg2_0001_0001_D4_Troglitazone_10	6d2be22dec25c8cc7a00b0d2418ddbfc.tiff	2	3	2
hepg2_0001_0001_D4_Troglitazone_10	66dc900f3a5aea60324b811ffd5fac9d.tiff	3	3	2
hepg2_0001_0001_D4_Troglitazone_10	cf6a158f5c1a34b3239c3a578d966d05.tiff	4	3	2
hepg2_0001_0001_D4_Troglitazone_10	bba5e5d688973e226f80c00d045113be.tiff	5	3	2
hepg2_0001_0001_D4_Troglitazone_10	f472b3d68ef91a66ffece492ff128965.tiff	6	3	2
hepg2_0001_0001_D4_Troglitazone_10	5f5ab930984505f58d3e832be9b427b7.tiff	7	3	2
hepg2_0001_0001_D4_Troglitazone_10	83205bb48c0d475fae581d5125792bcb.tiff	8	3	2
hepg2_0001_0001_D4_Troglitazone_10	5c31ac5465386d362f1f4116d9f8b053.tiff	9	3	2
hepg2_0001_0001_D5_Troglitazone_100	61d795a92c225ba96a64b611c6ff7ebf.tiff	0	0	2
hepg2_0001_0001_D5_Troglitazone_100	31ec80ba7bc38a7d671505a387bc68b1.tiff	1	0	2
hepg2_0001_0001_D5_Troglitazone_100	a9be95574d89368f8f50256fdad35085.tiff	2	0	2
hepg2_0001_0001_D5_Troglitazone_100	afa798453b0ecac61a49ec5807760357.tiff	3	0	2
hepg2_0001_0001_D5_Troglitazone_100	043755d80ecf3f7141b4ea28ea54e050.tiff	4	0	2
hepg2_0001_0001_D5_Troglitazone_100	4e2164c728fbc714d5e74a25f37986ab.tiff	5	0	2
hepg2_0001_0001_D5_Troglitazone_100	deb50e6317b82e522d6993d9f7fc0cf3.tiff	6	0	2
hepg2_0001_0001_D5_Troglitazone_100	236777a8ca1056b2e8ab108243625701.tiff	7	0	2
hepg2_0001_0001_D5_Troglitazone_100	6d73137d0dcaed960cf04da3044ef416.tiff	8	0	2
hepg2_0001_0001_D5_Troglitazone_100	f2bd6bab2512a55c85b20c1e6db1df3c.tiff	9	0	2
hepg2_0001_0001_D5_Troglitazone_100	90c8f3fb428819b70deaad072a131cc8.tiff	0	1	2
hepg2_0001_0001_D5_Troglitazone_100	5cc8eb2fc071d832b818e8098568a822.tiff	1	1	2
hepg2_0001_0001_D5_Troglitazone_100	2029add37d51583a4f62c545dd0c0dc1.tiff	2	1	2
hepg2_0001_0001_D5_Troglitazone_100	3ed241b6d5b89a1d10eac54b59e0644e.tiff	3	1	2
hepg2_0001_0001_D5_Troglitazone_100	6b449c0d3c983df48615919d78b1e7fb.tiff	4	1	2
hepg2_0001_0001_D5_Troglitazone_100	d80be67efba571ba74561831ec247115.tiff	5	1	2
hepg2_0001_0001_D5_Troglitazone_100	d18385bc3bbd56ddc6ff9aabb2c24271.tiff	6	1	2
hepg2_0001_0001_D5_Troglitazone_100	073b4f0f2e8c1141192822ac743bac94.tiff	7	1	2
hepg2_0001_0001_D5_Troglitazone_100	2ee87b38e3ddc6cc249186072cc0e18e.tiff	8	1	2
hepg2_0001_0001_D5_Troglitazone_100	480d741f2e3655d32b82548b78998919.tiff	9	1	2
hepg2_0001_0001_D5_Troglitazone_100	c0771c90975f0e514d5a5debfa0345cb.tiff	0	2	2
hepg2_0001_0001_D5_Troglitazone_100	4b9eb5c880b0a26cf599132f5c3e2c65.tiff	1	2	2
hepg2_0001_0001_D5_Troglitazone_100	9ffbe18e3202aba5d4c0ffa8549a82ab.tiff	2	2	2
hepg2_0001_0001_D5_Troglitazone_100	8e47cdd04104e39c7ebfe945d795b1df.tiff	3	2	2
hepg2_0001_0001_D5_Troglitazone_100	b0288eabe798485a215c726550540a21.tiff	4	2	2
hepg2_0001_0001_D5_Troglitazone_100	0771c56e6a9c8ba5b69cd360f388ca14.tiff	5	2	2
hepg2_0001_0001_D5_Troglitazone_100	6373da7a501764a1c8cfac0e2df194a0.tiff	6	2	2
hepg2_0001_0001_D5_Troglitazone_100	4559d97d53e3a84982163684b9ad3dfe.tiff	7	2	2
hepg2_0001_0001_D5_Troglitazone_100	87d8ea85d951f0c00bb14df932ec0ad2.tiff	8	2	2
hepg2_0001_0001_D5_Troglitazone_100	20850e4981a41221f27de9f1b840aa14.tiff	9	2	2
hepg2_0001_0001_D5_Troglitazone_100	bfcc9209ab1b19a4e180557ae3e30106.tiff	0	3	2
hepg2_0001_0001_D5_Troglitazone_100	17ddf7b2ae97e17470a7648917574c66.tiff	1	3	2
hepg2_0001_0001_D5_Troglitazone_100	2769c523d2b47b14411d5003b644af48.tiff	2	3	2
hepg2_0001_0001_D5_Troglitazone_100	be29b53d740ac8db3c00075de5923a00.tiff	3	3	2
hepg2_0001_0001_D5_Troglitazone_100	d96ff83417fb1c184892fee927c9f72d.tiff	4	3	2
hepg2_0001_0001_D5_Troglitazone_100	20b8b318823ff5f2d1ceb7657fd01770.tiff	5	3	2
hepg2_0001_0001_D5_Troglitazone_100	7810c97418240cef8a87b753ca534342.tiff	6	3	2
hepg2_0001_0001_D5_Troglitazone_100	02dabae0ad7deb6bfbd8ff2801fb78f8.tiff	7	3	2
hepg2_0001_0001_D5_Troglitazone_100	4c7aada83937596d134a6335f028ad90.tiff	8	3	2
hepg2_0001_0001_D5_Troglitazone_100	9b3ad3e64be3bcf6da2b793c27388958.tiff	9	3	2
hepg2_0001_0001_D8_Diphenhydramine_1	0fbc9bc5b333ecb3e3a54d6a1bb1b0a5.tiff	0	0	0
hepg2_0001_0001_D8_Diphenhydramine_1	c3401ecc254d1b7d8994a7d14865cc73.tiff	1	0	0
hepg2_0001_0001_D8_Diphenhydramine_1	a5b398760db235fde04bacbb71ed13c6.tiff	2	0	0
hepg2_0001_0001_D8_Diphenhydramine_1	ceb33378d481b565ab572fe0862c8248.tiff	3	0	0
hepg2_0001_0001_D8_Diphenhydramine_1	dbb5e6e81d9068553b2a065b23ef56bd.tiff	4	0	0
hepg2_0001_0001_D8_Diphenhydramine_1	2df9525f133ec2e318663ac1aa94a63f.tiff	5	0	0
hepg2_0001_0001_D8_Diphenhydramine_1	c10f3064629e7084fc855b2805048ceb.tiff	6	0	0
hepg2_0001_0001_D8_Diphenhydramine_1	5e5f91805e317b738a3c6f1f8275f262.tiff	7	0	0
hepg2_0001_0001_D8_Diphenhydramine_1	3f5cd2d17a255972f02c9d2d4f12a341.tiff	8	0	0
hepg2_0001_0001_D8_Diphenhydramine_1	f5288dbca83da8da191158f7a8e1d9cf.tiff	9	0	0
hepg2_0001_0001_D8_Diphenhydramine_1	c5359deb5c7115ef1909a4692cb743b2.tiff	0	1	0
hepg2_0001_0001_D8_Diphenhydramine_1	3285072d9144ea6e1e5ab005fed01828.tiff	1	1	0
hepg2_0001_0001_D8_Diphenhydramine_1	f22e286f2f1b1926be4ba70adafd439b.tiff	2	1	0
hepg2_0001_0001_D8_Diphenhydramine_1	9459b2a3d1b471ee5a722cd41b0dc0ba.tiff	3	1	0
hepg2_0001_0001_D8_Diphenhydramine_1	24b04cd6a07a87dc39094dc0ff5bd62a.tiff	4	1	0
hepg2_0001_0001_D8_Diphenhydramine_1	035cccc6b4323e94a016e319d45b5bfe.tiff	5	1	0
hepg2_0001_0001_D8_Diphenhydramine_1	e6b25e5f4689c8c76f4eadf55a8973d6.tiff	6	1	0
hepg2_0001_0001_D8_Diphenhydramine_1	4c6838d11644b84e25a78188c7856f6c.tiff	7	1	0
hepg2_0001_0001_D8_Diphenhydramine_1	ba50386005a9013cd4f1f1f538c349f6.tiff	8	1	0
hepg2_0001_0001_D8_Diphenhydramine_1	6ca4e306bcf0df3e07e0c670a8970492.tiff	9	1	0
hepg2_0001_0001_D8_Diphenhydramine_1	f981a08ec04c75f3f57325048e4f9805.tiff	0	2	0
hepg2_0001_0001_D8_Diphenhydramine_1	debf0e4c335a8392c564975f5b05d275.tiff	1	2	0
hepg2_0001_0001_D8_Diphenhydramine_1	e163a52d4a3dfe91c0491670c74499fa.tiff	2	2	0
hepg2_0001_0001_D8_Diphenhydramine_1	d0acc25080f0ca2887cc0f9a093a9736.tiff	3	2	0
hepg2_0001_0001_D8_Diphenhydramine_1	a6fa4952168a040c8c92d53cc038d8eb.tiff	4	2	0
hepg2_0001_0001_D8_Diphenhydramine_1	d88f24ecf12a095c5cf99d0dbbea3f61.tiff	5	2	0
hepg2_0001_0001_D8_Diphenhydramine_1	a6edc8df810c08c60b57fb2d5f1db1a6.tiff	6	2	0
hepg2_0001_0001_D8_Diphenhydramine_1	fdd065f9d3517a4dd7ebe175cffed41e.tiff	7	2	0
hepg2_0001_0001_D8_Diphenhydramine_1	604ba46831f9df4cbc98ecc19700c448.tiff	8	2	0
hepg2_0001_0001_D8_Diphenhydramine_1	fb89f51441ca8e31343a85dac1574d09.tiff	9	2	0
hepg2_0001_0001_D8_Diphenhydramine_1	af569b013a6f5ad21660a9fb8db31319.tiff	0	3	0
hepg2_0001_0001_D8_Diphenhydramine_1	03e3d75cd44a8815e543dabb149fc3fe.tiff	1	3	0
hepg2_0001_0001_D8_Diphenhydramine_1	4e19232d1ccf4ad3c310b7a0ef9464e3.tiff	2	3	0
hepg2_0001_0001_D8_Diphenhydramine_1	ec7c073c514e19c309c8fe34ce4abdb3.tiff	3	3	0
hepg2_0001_0001_D8_Diphenhydramine_1	754817f4d08262f1c7acaafa89e7f8ca.tiff	4	3	0
hepg2_0001_0001_D8_Diphenhydramine_1	21e7cc4da261a4ebf50e0266d0a2c150.tiff	5	3	0
hepg2_0001_0001_D8_Diphenhydramine_1	d805d98a60c1b9c37e06f7e3d89ebcf3.tiff	6	3	0
hepg2_0001_0001_D8_Diphenhydramine_1	964793834c6a6ef01ed29a7aff3eec32.tiff	7	3	0
hepg2_0001_0001_D8_Diphenhydramine_1	ab835df95b6ae96665e8b111fce7ae37.tiff	8	3	0
hepg2_0001_0001_D8_Diphenhydramine_1	35ccd548152576980c9ea32a99e6da7a.tiff	9	3	0
hepg2_0001_0001_D9_Diphenhydramine_10	d30adb35379d27d80c589ec8805c6206.tiff	0	0	0
hepg2_0001_0001_D9_Diphenhydramine_10	acce31c72d92152adf031e620356af64.tiff	1	0	0
hepg2_0001_0001_D9_Diphenhydramine_10	0a1a530e5bebb6d993974075352e9624.tiff	2	0	0
hepg2_0001_0001_D9_Diphenhydramine_10	2f6acd26e61202db4a2b6f25ce3d7cb7.tiff	3	0	0
hepg2_0001_0001_D9_Diphenhydramine_10	55b214b56a3a28bd0b85f8e486ed3813.tiff	4	0	0
hepg2_0001_0001_D9_Diphenhydramine_10	6ecdc8cc6cd014a184dd91ed58eebe32.tiff	5	0	0
hepg2_0001_0001_D9_Diphenhydramine_10	0bb9a9047df090d425489840d39400da.tiff	6	0	0
hepg2_0001_0001_D9_Diphenhydramine_10	2c903a034bfff863a9da65744413a01b.tiff	7	0	0
hepg2_0001_0001_D9_Diphenhydramine_10	ed0e87603dfcd5205cec962c0c7c87c0.tiff	8	0	0
hepg2_0001_0001_D9_Diphenhydramine_10	50c9fe3bfbb32e54e3fedda3075a06d2.tiff	9	0	0
hepg2_0001_0001_D9_Diphenhydramine_10	d09eb58e272e56a5eeff19a9de9aa732.tiff	0	1	0
hepg2_0001_0001_D9_Diphenhydramine_10	ca4297e4e91426b7bd986af1b9f813a8.tiff	1	1	0
hepg2_0001_0001_D9_Diphenhydramine_10	aebc0b386d99eb630170f694ff9d352c.tiff	2	1	0
hepg2_0001_0001_D9_Diphenhydramine_10	9351c87ac82607cc9d192261b8f80cbd.tiff	3	1	0
hepg2_0001_0001_D9_Diphenhydramine_10	470b1719c4c82b6131740008d857ae46.tiff	4	1	0
hepg2_0001_0001_D9_Diphenhydramine_10	27ed0c564d9c62a95263f8d091ac6abd.tiff	5	1	0
hepg2_0001_0001_D9_Diphenhydramine_10	fd2096ae711deac2845df75b3b1c9dbe.tiff	6	1	0
hepg2_0001_0001_D9_Diphenhydramine_10	9cd93bba193b35bf91169c86e1f66d07.tiff	7	1	0
hepg2_0001_0001_D9_Diphenhydramine_10	eee4804f89c3a3bf03303a7b939bae2e.tiff	8	1	0
hepg2_0001_0001_D9_Diphenhydramine_10	b570aaf1c75500f0a71e24877303f25f.tiff	9	1	0
hepg2_0001_0001_D9_Diphenhydramine_10	981f593934734826ebd3732016677511.tiff	0	2	0
hepg2_0001_0001_D9_Diphenhydramine_10	ba47829f4d8623681b38d8cf5fc65968.tiff	1	2	0
hepg2_0001_0001_D9_Diphenhydramine_10	d7c700aa716199a5379b5228bdf6db7c.tiff	2	2	0
hepg2_0001_0001_D9_Diphenhydramine_10	f1296913b13cc624ea0514ec7cb09dbe.tiff	3	2	0
hepg2_0001_0001_D9_Diphenhydramine_10	51513d3183560ec3a6723f5522d0def4.tiff	4	2	0
hepg2_0001_0001_D9_Diphenhydramine_10	42807bfd6be4a118c4c700f5164ecc2e.tiff	5	2	0
hepg2_0001_0001_D9_Diphenhydramine_10	736ede31275da645539f26ab242cc776.tiff	6	2	0
hepg2_0001_0001_D9_Diphenhydramine_10	be9b7659a74ef95be9e1702c4b27d61c.tiff	7	2	0
hepg2_0001_0001_D9_Diphenhydramine_10	877cfed164f8e33ca351d9b208c99d41.tiff	8	2	0
hepg2_0001_0001_D9_Diphenhydramine_10	ff97036dea1ab3f00649759e25d330a7.tiff	9	2	0
hepg2_0001_0001_D9_Diphenhydramine_10	a6b80bd979c7a9b66ee590598dcd9e77.tiff	0	3	0
hepg2_0001_0001_D9_Diphenhydramine_10	01e26128991a22614127cb36345427ed.tiff	1	3	0
hepg2_0001_0001_D9_Diphenhydramine_10	de11fbfdbf9c7dc31c2ab91e2a6dc620.tiff	2	3	0
hepg2_0001_0001_D9_Diphenhydramine_10	b5360a4991801f5490109d623b88642b.tiff	3	3	0
hepg2_0001_0001_D9_Diphenhydramine_10	f3edd6fb5fa8285cfefc295c647655fb.tiff	4	3	0
hepg2_0001_0001_D9_Diphenhydramine_10	22ff9dc15a539719426106b5528b5bea.tiff	5	3	0
hepg2_0001_0001_D9_Diphenhydramine_10	452ac6e5cf7e8943279d694717b4f3db.tiff	6	3	0
hepg2_0001_0001_D9_Diphenhydramine_10	d5b5d20e8bbdc4b6c3b74c5fdc0ace03.tiff	7	3	0
hepg2_0001_0001_D9_Diphenhydramine_10	9a4ad8ea84bbc81c85a1010bf6605870.tiff	8	3	0
hepg2_0001_0001_D9_Diphenhydramine_10	9049c75d3b43e6ede33804986ddbf91d.tiff	9	3	0
hepg2_0001_0001_E10_Tolcapone_1	74e624258e14f1bfb455e0150e2043ad.tiff	0	0	2
hepg2_0001_0001_E10_Tolcapone_1	8a7ebd809abb52c6687f917f966dfbd5.tiff	1	0	2
hepg2_0001_0001_E10_Tolcapone_1	887c4cf04ce4a47f144de5c3364f3ff5.tiff	2	0	2
hepg2_0001_0001_E10_Tolcapone_1	349e7aa85a98fdb8af24e55288f7d4ca.tiff	3	0	2
hepg2_0001_0001_E10_Tolcapone_1	dcb1f1cb667794ff2795e49661266dd7.tiff	4	0	2
hepg2_0001_0001_E10_Tolcapone_1	5aacdf5d881b504095f0bce10458ccc3.tiff	5	0	2
hepg2_0001_0001_E10_Tolcapone_1	08b8636624d62506552c78fb17068f40.tiff	6	0	2
hepg2_0001_0001_E10_Tolcapone_1	a9d6d62939264b3c9bb6822e5fcd2f2c.tiff	7	0	2
hepg2_0001_0001_E10_Tolcapone_1	5a73e3e1770333539d3486c15e894712.tiff	8	0	2
hepg2_0001_0001_E10_Tolcapone_1	421d04e72e7bbc38a670056766bfae01.tiff	9	0	2
hepg2_0001_0001_E10_Tolcapone_1	8505e73a8e9b6a4e3d4ba7745fef3570.tiff	0	1	2
hepg2_0001_0001_E10_Tolcapone_1	4aa8d3a2ac875eaac5e08bc3610dd707.tiff	1	1	2
hepg2_0001_0001_E10_Tolcapone_1	aeb97d57a3e8293179465fff131b66eb.tiff	2	1	2
hepg2_0001_0001_E10_Tolcapone_1	24639d0338db1c6e25281bd1269c3010.tiff	3	1	2
hepg2_0001_0001_E10_Tolcapone_1	47992759b06c7aa7eb93acf0d4565c5a.tiff	4	1	2
hepg2_0001_0001_E10_Tolcapone_1	675170103c695dffd999a7972f4afd02.tiff	5	1	2
hepg2_0001_0001_E10_Tolcapone_1	6cf1611fde07255fbd2e08b86af55790.tiff	6	1	2
hepg2_0001_0001_E10_Tolcapone_1	875a1ca3b2c4e4009c92c2cbcead9493.tiff	7	1	2
hepg2_0001_0001_E10_Tolcapone_1	ccda91b2f4a0cbec6ceb1b272edb2658.tiff	8	1	2
hepg2_0001_0001_E10_Tolcapone_1	79d8e8d86c3904999037b36d06671a3f.tiff	9	1	2
hepg2_0001_0001_E10_Tolcapone_1	f933c8220ef87b64930377d4b969ee67.tiff	0	2	2
hepg2_0001_0001_E10_Tolcapone_1	c3cec7fba8cf473b25aaa40792596209.tiff	1	2	2
hepg2_0001_0001_E10_Tolcapone_1	055ff380b91a8c4aa9d71f517fc616fb.tiff	2	2	2
hepg2_0001_0001_E10_Tolcapone_1	a4e7cd7b736a7887e9d7dc03d56fed72.tiff	3	2	2
hepg2_0001_0001_E10_Tolcapone_1	1be550068e12c87a0422bfca4a25ddf5.tiff	4	2	2
hepg2_0001_0001_E10_Tolcapone_1	9027096148d2417e33e222e8da9514b5.tiff	5	2	2
hepg2_0001_0001_E10_Tolcapone_1	1d3981e961b7b4260aafdc83321103e3.tiff	6	2	2
hepg2_0001_0001_E10_Tolcapone_1	24c3ad0eadedbd4e242a976e6cbe9258.tiff	7	2	2
hepg2_0001_0001_E10_Tolcapone_1	0e1d32586431b1a56edc6bdcba1c011c.tiff	8	2	2
hepg2_0001_0001_E10_Tolcapone_1	708530bcef29889db8c2ef43c335c6f5.tiff	9	2	2
hepg2_0001_0001_E10_Tolcapone_1	3bf43fc514e9cddd2201b7321fd2a309.tiff	0	3	2
hepg2_0001_0001_E10_Tolcapone_1	19691b73ebed19993f58a57fd7b21876.tiff	1	3	2
hepg2_0001_0001_E10_Tolcapone_1	f617f3b35c57653857bd9768cca2536c.tiff	2	3	2
hepg2_0001_0001_E10_Tolcapone_1	01ac4f5c399dd546f17a52ebf0ac5db3.tiff	3	3	2
hepg2_0001_0001_E10_Tolcapone_1	211ad95b7e3bd119267d01cba77ede34.tiff	4	3	2
hepg2_0001_0001_E10_Tolcapone_1	a5f48913cce395f622f426a6b2e0507d.tiff	5	3	2
hepg2_0001_0001_E10_Tolcapone_1	d857314c133e670347f403cf32c178e5.tiff	6	3	2
hepg2_0001_0001_E10_Tolcapone_1	cabbfefba37231373fa54ae2911a4d20.tiff	7	3	2
hepg2_0001_0001_E10_Tolcapone_1	ded669b42efd3e3769a6f739d451c5a1.tiff	8	3	2
hepg2_0001_0001_E10_Tolcapone_1	494b10fd8a7590fed02845268e21009f.tiff	9	3	2
hepg2_0001_0001_E2_Pioglitazone_0	c2dcc27d67b97bfb352b60a7c9ef7f92.tiff	0	0	0
hepg2_0001_0001_E2_Pioglitazone_0	aa83efda0ff9ad364e43e0ba9ec9d483.tiff	1	0	0
hepg2_0001_0001_E2_Pioglitazone_0	57ee594e1d57fc861f121fa4df6907c4.tiff	2	0	0
hepg2_0001_0001_E2_Pioglitazone_0	e86660617ce992be28a934cbe934259f.tiff	3	0	0
hepg2_0001_0001_E2_Pioglitazone_0	198652c89820a00e723cd971d145d223.tiff	4	0	0
hepg2_0001_0001_E2_Pioglitazone_0	168fd95fd5c73a065e7b9466a2833754.tiff	5	0	0
hepg2_0001_0001_E2_Pioglitazone_0	d7c927d75a54eb6cce375259f924c6ea.tiff	6	0	0
hepg2_0001_0001_E2_Pioglitazone_0	5c04f927b43612520d050a66cb2039aa.tiff	7	0	0
hepg2_0001_0001_E2_Pioglitazone_0	75d206b4828f88b4e51d9ca30aea2c82.tiff	8	0	0
hepg2_0001_0001_E2_Pioglitazone_0	c0c1586bc2dadc387c22f7d99fd816bc.tiff	9	0	0
hepg2_0001_0001_E2_Pioglitazone_0	9b5c851a4165a5e1bff5f0a7781dafff.tiff	0	1	0
hepg2_0001_0001_E2_Pioglitazone_0	11ffa43b3a2e2e3cf01a12c97df1b1ff.tiff	1	1	0
hepg2_0001_0001_E2_Pioglitazone_0	8a59443ecce579b36eb55b7e297605e7.tiff	2	1	0
hepg2_0001_0001_E2_Pioglitazone_0	a406b20aca4f207aba851924fafdf5d5.tiff	3	1	0
hepg2_0001_0001_E2_Pioglitazone_0	20e0dcf9b8771eff20da19dba0313a87.tiff	4	1	0
hepg2_0001_0001_E2_Pioglitazone_0	a477725f6c98cd991ee89de266563657.tiff	5	1	0
hepg2_0001_0001_E2_Pioglitazone_0	4cf329deece515cee100cb3df610917f.tiff	6	1	0
hepg2_0001_0001_E2_Pioglitazone_0	8d16f327b6b99d192cf9c0629b4672c3.tiff	7	1	0
hepg2_0001_0001_E2_Pioglitazone_0	c6e3964d5ab59f9d850ccbc3ea92154c.tiff	8	1	0
hepg2_0001_0001_E2_Pioglitazone_0	13ed4ccf943ecb04a20a6cfc7e7c7f55.tiff	9	1	0
hepg2_0001_0001_E2_Pioglitazone_0	75fbb853eb1bb0202f0a029f201a4195.tiff	0	2	0
hepg2_0001_0001_E2_Pioglitazone_0	e1974f3f673dc7dbd2b66be3b0cf9424.tiff	1	2	0
hepg2_0001_0001_E2_Pioglitazone_0	a5434047efab84f601270a06ed27a690.tiff	2	2	0
hepg2_0001_0001_E2_Pioglitazone_0	733f3f750b14fae81ffefa67955c7d19.tiff	3	2	0
hepg2_0001_0001_E2_Pioglitazone_0	3755bdef6ef776b470bc626cdce798e9.tiff	4	2	0
hepg2_0001_0001_E2_Pioglitazone_0	eff1d4e17199a048de856aecf5c0ea78.tiff	5	2	0
hepg2_0001_0001_E2_Pioglitazone_0	df5a170fa591297d086c9e4c285f3d52.tiff	6	2	0
hepg2_0001_0001_E2_Pioglitazone_0	4d106d1061c57910a1094f39bb1602b5.tiff	7	2	0
hepg2_0001_0001_E2_Pioglitazone_0	ff58ddec170cb75feea758d6176f215a.tiff	8	2	0
hepg2_0001_0001_E2_Pioglitazone_0	8d15d6df416fe8a3950d8c97007272d9.tiff	9	2	0
hepg2_0001_0001_E2_Pioglitazone_0	fc3c6932e8c9c2d144f4386e09ad241c.tiff	0	3	0
hepg2_0001_0001_E2_Pioglitazone_0	1055b82813554b6f9e2dddd78cddcf6c.tiff	1	3	0
hepg2_0001_0001_E2_Pioglitazone_0	49e8aedbd17874944cb51d181e780aeb.tiff	2	3	0
hepg2_0001_0001_E2_Pioglitazone_0	6b09b1e98e7457c273f62938af2dd805.tiff	3	3	0
hepg2_0001_0001_E2_Pioglitazone_0	dab30cab8fa80603d986bd25bf22e6b1.tiff	4	3	0
hepg2_0001_0001_E2_Pioglitazone_0	4fb48edea423fae19526428d9318c0db.tiff	5	3	0
hepg2_0001_0001_E2_Pioglitazone_0	9f9459959796055fc7cd248a07176272.tiff	6	3	0
hepg2_0001_0001_E2_Pioglitazone_0	08000cd053fc4dca9a83b373dede842c.tiff	7	3	0
hepg2_0001_0001_E2_Pioglitazone_0	786b3587e433465b054df3c933ce6c09.tiff	8	3	0
hepg2_0001_0001_E2_Pioglitazone_0	bfd5643d5faf0c5da01c8ba80909223e.tiff	9	3	0
hepg2_0001_0001_E3_Pioglitazone_1	eb465832126249722935c659bf633d37.tiff	0	0	1
hepg2_0001_0001_E3_Pioglitazone_1	d8f110fbb1240e3ac6dad3ec6ff37c56.tiff	1	0	1
hepg2_0001_0001_E3_Pioglitazone_1	3d392f394bf1d4775e6c8494d91e5a76.tiff	2	0	1
hepg2_0001_0001_E3_Pioglitazone_1	a42ec2e17a41f856957472d67e9b54d2.tiff	3	0	1
hepg2_0001_0001_E3_Pioglitazone_1	e00ee8eb9f275ef6d0af2fc35b89953b.tiff	4	0	1
hepg2_0001_0001_E3_Pioglitazone_1	f32e0c3a8606a8f1984c4a25ed271d7d.tiff	5	0	1
hepg2_0001_0001_E3_Pioglitazone_1	e6117b45a8593d2f4e45d16c9510f330.tiff	6	0	1
hepg2_0001_0001_E3_Pioglitazone_1	5dc5879f2a4133cfc383f6f4c28c624e.tiff	7	0	1
hepg2_0001_0001_E3_Pioglitazone_1	eba1176a0ab1b1733b15b1970528e228.tiff	8	0	1
hepg2_0001_0001_E3_Pioglitazone_1	ae66b0ea025e2a9b57a8aaaa31839bec.tiff	9	0	1
hepg2_0001_0001_E3_Pioglitazone_1	5e9c85849bc5f1e0d115afbe9c3e5876.tiff	0	1	1
hepg2_0001_0001_E3_Pioglitazone_1	da82f04179896a9c9bf20e00a8d21a6d.tiff	1	1	1
hepg2_0001_0001_E3_Pioglitazone_1	ccaea98c5e8be600c05f6abfdc2906db.tiff	2	1	1
hepg2_0001_0001_E3_Pioglitazone_1	e65f60675a908c849f81003b56a5a712.tiff	3	1	1
hepg2_0001_0001_E3_Pioglitazone_1	5c500320dc580f4a57c5ead2f55a7a05.tiff	4	1	1
hepg2_0001_0001_E3_Pioglitazone_1	b97056493a24b880cf26a5046f02f234.tiff	5	1	1
hepg2_0001_0001_E3_Pioglitazone_1	0659ca0dee2658070c2ad2bb948e794c.tiff	6	1	1
hepg2_0001_0001_E3_Pioglitazone_1	cf93f8f591c89e4f0ef253461534c9a0.tiff	7	1	1
hepg2_0001_0001_E3_Pioglitazone_1	47034514114532a85e0892e047d316b2.tiff	8	1	1
hepg2_0001_0001_E3_Pioglitazone_1	a87314e11c6041606ea4d570a9be152d.tiff	9	1	1
hepg2_0001_0001_E3_Pioglitazone_1	6b3c118c5af47a7b27917c7ba607fd02.tiff	0	2	1
hepg2_0001_0001_E3_Pioglitazone_1	d81502b8d71233c915e133d39e86589b.tiff	1	2	1
hepg2_0001_0001_E3_Pioglitazone_1	9a9dcdedb6c11528e7d6c8f4a44d533a.tiff	2	2	1
hepg2_0001_0001_E3_Pioglitazone_1	629db73102eca4fe3172838713f7fbe1.tiff	3	2	1
hepg2_0001_0001_E3_Pioglitazone_1	a39efe8ffb48a1ea4689c1b1bb31e774.tiff	4	2	1
hepg2_0001_0001_E3_Pioglitazone_1	349d308308bd0a0aa46310b4d0dd7ab3.tiff	5	2	1
hepg2_0001_0001_E3_Pioglitazone_1	78650ae343d9249e1607f824d563ce93.tiff	6	2	1
hepg2_0001_0001_E3_Pioglitazone_1	23f963467b8ef613d4aece5525f1a40b.tiff	7	2	1
hepg2_0001_0001_E3_Pioglitazone_1	8e3f5155bfbc32fba461445a45dbeded.tiff	8	2	1
hepg2_0001_0001_E3_Pioglitazone_1	776a33e0799198bd5054d8bd66314511.tiff	9	2	1
hepg2_0001_0001_E3_Pioglitazone_1	e85f48139e98ea3dc80b11c60fabff76.tiff	0	3	1
hepg2_0001_0001_E3_Pioglitazone_1	3f8782e9e49b88b0793cc00fcfdfeacf.tiff	1	3	1
hepg2_0001_0001_E3_Pioglitazone_1	7421c904fbbce4f2bf3534c723de6796.tiff	2	3	1
hepg2_0001_0001_E3_Pioglitazone_1	4012bc308a8a1b146e170262fb64f4e6.tiff	3	3	1
hepg2_0001_0001_E3_Pioglitazone_1	b0ec2691d8b589389331f5ac823aac4f.tiff	4	3	1
hepg2_0001_0001_E3_Pioglitazone_1	6a7b8f96eced370d454f6db5c8e624cb.tiff	5	3	1
hepg2_0001_0001_E3_Pioglitazone_1	28a0967f1fdfcd9893ad4dc108103de4.tiff	6	3	1
hepg2_0001_0001_E3_Pioglitazone_1	743234bd18b7ce25565d384e7bdbf41b.tiff	7	3	1
hepg2_0001_0001_E3_Pioglitazone_1	143a5b0350255a49b2ed3f4a55c9ecc1.tiff	8	3	1
hepg2_0001_0001_E3_Pioglitazone_1	1bfabb206718638d86f1ee289022620d.tiff	9	3	1
hepg2_0001_0001_E4_Pioglitazone_10	d2e2f258459028aa15e9b886a8ef7704.tiff	0	0	1
hepg2_0001_0001_E4_Pioglitazone_10	b5c8f2e91e350c1219191be12df58e7d.tiff	1	0	1
hepg2_0001_0001_E4_Pioglitazone_10	af6bea86e266552a8dd56e47a8544185.tiff	2	0	1
hepg2_0001_0001_E4_Pioglitazone_10	bd76539f03173c68e949edabd487aceb.tiff	3	0	1
hepg2_0001_0001_E4_Pioglitazone_10	7428602e747a080029b5ba03b641fa1f.tiff	4	0	1
hepg2_0001_0001_E4_Pioglitazone_10	78e3295daea745b031f2a9dd49c7a4cf.tiff	5	0	1
hepg2_0001_0001_E4_Pioglitazone_10	b86ccc42e1ebf1390a9a0bf342fae55d.tiff	6	0	1
hepg2_0001_0001_E4_Pioglitazone_10	58ec9c6ae2a436ecf6d154c45e4c0f57.tiff	7	0	1
hepg2_0001_0001_E4_Pioglitazone_10	bf30474024e59ab45d6fa769838579df.tiff	8	0	1
hepg2_0001_0001_E4_Pioglitazone_10	0c457e147f3a66ed88e3c9ae14e63500.tiff	9	0	1
hepg2_0001_0001_E4_Pioglitazone_10	912f843efa25194dded2c8a1c7c43c76.tiff	0	1	1
hepg2_0001_0001_E4_Pioglitazone_10	77e27ab0147e44d86af44e407af7b8dd.tiff	1	1	1
hepg2_0001_0001_E4_Pioglitazone_10	80a65dc0da8639110f01e0448ffad50b.tiff	2	1	1
hepg2_0001_0001_E4_Pioglitazone_10	1f2609dd1b59329a0df2107133d0ad54.tiff	3	1	1
hepg2_0001_0001_E4_Pioglitazone_10	d73c5216cacf0fc71fa8eb45ded214e2.tiff	4	1	1
hepg2_0001_0001_E4_Pioglitazone_10	74504280564dfdc277242594a1c65252.tiff	5	1	1
hepg2_0001_0001_E4_Pioglitazone_10	7d3cc85760630a104bb08048bbaeb9af.tiff	6	1	1
hepg2_0001_0001_E4_Pioglitazone_10	4f1ddf7a58a745ab3ceb181878fd0236.tiff	7	1	1
hepg2_0001_0001_E4_Pioglitazone_10	0d80d0f7adb4759cd737b36a14a6ee37.tiff	8	1	1
hepg2_0001_0001_E4_Pioglitazone_10	8dde69e13793e2733ad2b51b7b3afa77.tiff	9	1	1
hepg2_0001_0001_E4_Pioglitazone_10	99be65594473293cbb312068d3ac6c6d.tiff	0	2	1
hepg2_0001_0001_E4_Pioglitazone_10	e236174ab4f7fad73454faf68a5b51df.tiff	1	2	1
hepg2_0001_0001_E4_Pioglitazone_10	3cd1861fd05cc992062a6fbf6a7883c9.tiff	2	2	1
hepg2_0001_0001_E4_Pioglitazone_10	95dec23794f529790cd33bbbae04e3c9.tiff	3	2	1
hepg2_0001_0001_E4_Pioglitazone_10	200ffa7d2fa21cfb1788461d71d5deeb.tiff	4	2	1
hepg2_0001_0001_E4_Pioglitazone_10	bea8bbcc56f2aa3b449af06ddf490c20.tiff	5	2	1
hepg2_0001_0001_E4_Pioglitazone_10	9e27acb60ad625f7ea6ad4d2a49658be.tiff	6	2	1
hepg2_0001_0001_E4_Pioglitazone_10	9a84ddcb718345c502a97821877b7a51.tiff	7	2	1
hepg2_0001_0001_E4_Pioglitazone_10	c02813eccb90d4648bffda138924e196.tiff	8	2	1
hepg2_0001_0001_E4_Pioglitazone_10	f667e1122d24cf4b705a42801ed9564c.tiff	9	2	1
hepg2_0001_0001_E4_Pioglitazone_10	03b46295b618eac50a47cc28eef14356.tiff	0	3	1
hepg2_0001_0001_E4_Pioglitazone_10	b4be91fe21ff1a493bffaa487aca12fe.tiff	1	3	1
hepg2_0001_0001_E4_Pioglitazone_10	8ecd6933d94c2e1bf9fae082f7daf4fe.tiff	2	3	1
hepg2_0001_0001_E4_Pioglitazone_10	1d849daf9a27713fb716009f104fc3fa.tiff	3	3	1
hepg2_0001_0001_E4_Pioglitazone_10	9fe2ce85cfaceab4e3a78205a737f5ff.tiff	4	3	1
hepg2_0001_0001_E4_Pioglitazone_10	0699ff34f8f0c7e3dd4bbd3601f80bc0.tiff	5	3	1
hepg2_0001_0001_E4_Pioglitazone_10	a1c6417371fdfecf0c0ea21b7e76ce2d.tiff	6	3	1
hepg2_0001_0001_E4_Pioglitazone_10	6ef4b86d0474809d74b3bed92ee93b25.tiff	7	3	1
hepg2_0001_0001_E4_Pioglitazone_10	8be90df06929d1536de9e947c9dee8ad.tiff	8	3	1
hepg2_0001_0001_E4_Pioglitazone_10	8a332bc6220cd3852a4e912eb4c4d02c.tiff	9	3	1
hepg2_0001_0001_E5_Pioglitazone_100	d414a572b7e984a543613f307079ad19.tiff	0	0	1
hepg2_0001_0001_E5_Pioglitazone_100	085cf99c6a9cf14368d2bc60a8937267.tiff	1	0	1
hepg2_0001_0001_E5_Pioglitazone_100	237a598496da83b00d962b02335d9df8.tiff	2	0	1
hepg2_0001_0001_E5_Pioglitazone_100	6ae7acd8f568ff0bdfb974c97d03d228.tiff	3	0	1
hepg2_0001_0001_E5_Pioglitazone_100	873743cbadfdc355bdd1b07bb73cb14b.tiff	4	0	1
hepg2_0001_0001_E5_Pioglitazone_100	9f3a3efe3fbca1bb0d213580fcad73e9.tiff	5	0	1
hepg2_0001_0001_E5_Pioglitazone_100	1cf19cbbf85619aac2640acee3f5f1ec.tiff	6	0	1
hepg2_0001_0001_E5_Pioglitazone_100	f5e5300bfc2be11d5d085eb84afc778b.tiff	7	0	1
hepg2_0001_0001_E5_Pioglitazone_100	5e9b203b2e66215827db15f2da3ed554.tiff	8	0	1
hepg2_0001_0001_E5_Pioglitazone_100	af7f13aaf8633294a4df75d3baf11c10.tiff	9	0	1
hepg2_0001_0001_E5_Pioglitazone_100	aa7660673cf9c3b57e6724f4a14bc613.tiff	0	1	1
hepg2_0001_0001_E5_Pioglitazone_100	8720b290efd2955436fbc6b356d3f2db.tiff	1	1	1
hepg2_0001_0001_E5_Pioglitazone_100	6a166be0d7f57782160328d0de2ac1d5.tiff	2	1	1
hepg2_0001_0001_E5_Pioglitazone_100	c9713da780009085e206d3fac5b5fd02.tiff	3	1	1
hepg2_0001_0001_E5_Pioglitazone_100	5cd0aa7a5a08c3157610e84cef9875e6.tiff	4	1	1
hepg2_0001_0001_E5_Pioglitazone_100	bcb95556c9acecbf64a07877d9f73c2d.tiff	5	1	1
hepg2_0001_0001_E5_Pioglitazone_100	5eae6fefd1f56997fcf420f271961c7e.tiff	6	1	1
hepg2_0001_0001_E5_Pioglitazone_100	c33ae740dcd4d67e0f5c2f4a5ee0a09f.tiff	7	1	1
hepg2_0001_0001_E5_Pioglitazone_100	ca388ddcbab5bf0ec3c84fb9860cc783.tiff	8	1	1
hepg2_0001_0001_E5_Pioglitazone_100	c24a935a899397d3e7dbb648c4a8c690.tiff	9	1	1
hepg2_0001_0001_E5_Pioglitazone_100	6bee63164afea40232c25d9d17f3fb19.tiff	0	2	1
hepg2_0001_0001_E5_Pioglitazone_100	7d2a6a9ea1dbae3ffa3672442eb81cee.tiff	1	2	1
hepg2_0001_0001_E5_Pioglitazone_100	58f1a6f37ee54f42f8b516a1fbb519d4.tiff	2	2	1
hepg2_0001_0001_E5_Pioglitazone_100	8ebf36633e89aa76e53c414455d3b2d7.tiff	3	2	1
hepg2_0001_0001_E5_Pioglitazone_100	bb2c1d427207dd1073b169bde6fd61e1.tiff	4	2	1
hepg2_0001_0001_E5_Pioglitazone_100	cd7bac38eb5e293eec3d9c0425f0598c.tiff	5	2	1
hepg2_0001_0001_E5_Pioglitazone_100	c1dfb92890d03f3f977de7f5101beaf4.tiff	6	2	1
hepg2_0001_0001_E5_Pioglitazone_100	486269daa1efce7bd922f3750eada21c.tiff	7	2	1
hepg2_0001_0001_E5_Pioglitazone_100	56179ada345e07e3fcaac787285213eb.tiff	8	2	1
hepg2_0001_0001_E5_Pioglitazone_100	f0730aa36f0ec9fad3952b1e5e89cbe8.tiff	9	2	1
hepg2_0001_0001_E5_Pioglitazone_100	2643003ace83d90aa4fdb8abbccd3326.tiff	0	3	1
hepg2_0001_0001_E5_Pioglitazone_100	abbf3c157563bf0d0239752f71387ef7.tiff	1	3	1
hepg2_0001_0001_E5_Pioglitazone_100	3cce4bdfac1e6daec06130863787f8dc.tiff	2	3	1
hepg2_0001_0001_E5_Pioglitazone_100	967a8aa779390b38e4393c5a491c31c5.tiff	3	3	1
hepg2_0001_0001_E5_Pioglitazone_100	24fb397c23888004f3ea24f39d42e822.tiff	4	3	1
hepg2_0001_0001_E5_Pioglitazone_100	057664db0bae307b617d2e0d40da26e5.tiff	5	3	1
hepg2_0001_0001_E5_Pioglitazone_100	d1f5f22fa2916d5fdcbe272de45051de.tiff	6	3	1
hepg2_0001_0001_E5_Pioglitazone_100	bf2fb7422765541bcf02bcfe69bea18e.tiff	7	3	1
hepg2_0001_0001_E5_Pioglitazone_100	3c0e5d6a5e8c2fea1754229e90f444c3.tiff	8	3	1
hepg2_0001_0001_E5_Pioglitazone_100	adcb09c486903f1d3ea156bdb07cc059.tiff	9	3	1
hepg2_0001_0001_E6_Tolcapone_10	e73b3184985a864af63dc1d1c1418e70.tiff	0	0	2
hepg2_0001_0001_E6_Tolcapone_10	c074ce25f4c168f82b5f97e6cab83034.tiff	1	0	2
hepg2_0001_0001_E6_Tolcapone_10	0640ff3009a2364cbafaf75a38d9a537.tiff	2	0	2
hepg2_0001_0001_E6_Tolcapone_10	9f0b0514c2bbcf996a9c536ddfa7b24c.tiff	3	0	2
hepg2_0001_0001_E6_Tolcapone_10	7ded225a98c2374e6b3733e959b34dab.tiff	4	0	2
hepg2_0001_0001_E6_Tolcapone_10	aec1e8b070a9492af1e02355b47c93aa.tiff	5	0	2
hepg2_0001_0001_E6_Tolcapone_10	35efd343463c8a503952a91dc52acbc5.tiff	6	0	2
hepg2_0001_0001_E6_Tolcapone_10	71e9d74fd603e57a7c9c7713057ff2b3.tiff	7	0	2
hepg2_0001_0001_E6_Tolcapone_10	eee9beb353fe925d2f96fa4a82d095e3.tiff	8	0	2
hepg2_0001_0001_E6_Tolcapone_10	83f8d4dd2857ea65a649834689a10f74.tiff	9	0	2
hepg2_0001_0001_E6_Tolcapone_10	0982c51fc3fbaf8efc01c2b205c04156.tiff	0	1	2
hepg2_0001_0001_E6_Tolcapone_10	99e143dd9b26cd30c7e7479c4e462e45.tiff	1	1	2
hepg2_0001_0001_E6_Tolcapone_10	1cb7ca6a376c9d435424818898b0b19c.tiff	2	1	2
hepg2_0001_0001_E6_Tolcapone_10	bcc22b2ccc0c9dbac1e79cc4bbccae49.tiff	3	1	2
hepg2_0001_0001_E6_Tolcapone_10	e2ff3bf93fb244853df28494c231f0fa.tiff	4	1	2
hepg2_0001_0001_E6_Tolcapone_10	555659f4f59c4278b73b3d5f240a1cd9.tiff	5	1	2
hepg2_0001_0001_E6_Tolcapone_10	9d444c1388b72068a8688baa30b66c96.tiff	6	1	2
hepg2_0001_0001_E6_Tolcapone_10	f5f6732db7f57df5e933189f3bc25aa8.tiff	7	1	2
hepg2_0001_0001_E6_Tolcapone_10	bcebf67fa3c139a71e467e1f9e930424.tiff	8	1	2
hepg2_0001_0001_E6_Tolcapone_10	5ae5a74cf36a7c63f42ad79590c4c0ce.tiff	9	1	2
hepg2_0001_0001_E6_Tolcapone_10	33a23b3a1493d996866a2a7442f8f3c4.tiff	0	2	2
hepg2_0001_0001_E6_Tolcapone_10	a23e481e96cbf2ae2f99c6dd548061cb.tiff	1	2	2
hepg2_0001_0001_E6_Tolcapone_10	b02a35bbb42ee42e65c07af1dd85ea50.tiff	2	2	2
hepg2_0001_0001_E6_Tolcapone_10	e6743147602b215e46b8c832a7b5e125.tiff	3	2	2
hepg2_0001_0001_E6_Tolcapone_10	570680fb26ad4b9d7bf05ce7c04d6197.tiff	4	2	2
hepg2_0001_0001_E6_Tolcapone_10	4d227d23765f9b361dc6cf16cc8a7763.tiff	5	2	2
hepg2_0001_0001_E6_Tolcapone_10	696dca471b31714fb8352701f057c23c.tiff	6	2	2
hepg2_0001_0001_E6_Tolcapone_10	26d6d42d957553007f452359735c6291.tiff	7	2	2
hepg2_0001_0001_E6_Tolcapone_10	89fdfc74ee732a983032fb609368ff65.tiff	8	2	2
hepg2_0001_0001_E6_Tolcapone_10	7f187631b5edc52d8a455f8093556805.tiff	9	2	2
hepg2_0001_0001_E6_Tolcapone_10	1f4fd50435c128132bd59ded5d6b494f.tiff	0	3	2
hepg2_0001_0001_E6_Tolcapone_10	dff13d224509f7c4504bea5264446327.tiff	1	3	2
hepg2_0001_0001_E6_Tolcapone_10	d803f96d7c172834a1d533a20b078998.tiff	2	3	2
hepg2_0001_0001_E6_Tolcapone_10	919b3a518e5bd8ba00dc3e6369f606cf.tiff	3	3	2
hepg2_0001_0001_E6_Tolcapone_10	bc29c33b35fa4e121bf62b1efa8c83c2.tiff	4	3	2
hepg2_0001_0001_E6_Tolcapone_10	59a2cf1b9176edda69e8326ac053116c.tiff	5	3	2
hepg2_0001_0001_E6_Tolcapone_10	d213463b7a25326ba7ddf2ba4166589e.tiff	6	3	2
hepg2_0001_0001_E6_Tolcapone_10	27342c0a89ba9d2412a7de5f86c16a83.tiff	7	3	2
hepg2_0001_0001_E6_Tolcapone_10	204311d8a1fc1591a0f9737affb176a6.tiff	8	3	2
hepg2_0001_0001_E6_Tolcapone_10	ccdb255d10f656737e3200d804cb122f.tiff	9	3	2
hepg2_0001_0001_E7_Tolcapone_10	f4a9e496476cb85ee8c044ece2b0e703.tiff	0	0	2
hepg2_0001_0001_E7_Tolcapone_10	1d9267692aa5233bfaf83987cfd4042a.tiff	1	0	2
hepg2_0001_0001_E7_Tolcapone_10	89f611453019338fdc3a2952e3fe2010.tiff	2	0	2
hepg2_0001_0001_E7_Tolcapone_10	7d0441aa21cd3de9b2de650914b56bc8.tiff	3	0	2
hepg2_0001_0001_E7_Tolcapone_10	0f8be8b416b0ff79e61476162dba6630.tiff	4	0	2
hepg2_0001_0001_E7_Tolcapone_10	b888130dc5b3f0271d96f8707ecfebb2.tiff	5	0	2
hepg2_0001_0001_E7_Tolcapone_10	7c63aa8c50042f4051de30dfea92cfdf.tiff	6	0	2
hepg2_0001_0001_E7_Tolcapone_10	40104b30d33d8bfb001173a3de5572ee.tiff	7	0	2
hepg2_0001_0001_E7_Tolcapone_10	99d36e1e888b12a0fdbb926bcc33f452.tiff	8	0	2
hepg2_0001_0001_E7_Tolcapone_10	62106b683b962a36b4205cbf40dc853d.tiff	9	0	2
hepg2_0001_0001_E7_Tolcapone_10	7ce16120ffcfa546e8aaa8a439589ca8.tiff	0	1	2
hepg2_0001_0001_E7_Tolcapone_10	1422f1b3bf867d91281a9bf743a017e3.tiff	1	1	2
hepg2_0001_0001_E7_Tolcapone_10	0ad51e0fed69bfc9fca8d3574cc6a0b7.tiff	2	1	2
hepg2_0001_0001_E7_Tolcapone_10	d4e574daf63ce6b3703bf4ce4b39b57c.tiff	3	1	2
hepg2_0001_0001_E7_Tolcapone_10	c45d01e4b67b62c6624ce929aea48447.tiff	4	1	2
hepg2_0001_0001_E7_Tolcapone_10	8a04d8f051460cea7ca5cec7f680bf99.tiff	5	1	2
hepg2_0001_0001_E7_Tolcapone_10	3a329999af5a2e4c43cc12642785446e.tiff	6	1	2
hepg2_0001_0001_E7_Tolcapone_10	adac0b7564e7f07a009ff5d3069d1c3a.tiff	7	1	2
hepg2_0001_0001_E7_Tolcapone_10	ad28f894df03699f9d620609b6a1ebeb.tiff	8	1	2
hepg2_0001_0001_E7_Tolcapone_10	c1b2d8edb5bc70645ca2bc829b8e071e.tiff	9	1	2
hepg2_0001_0001_E7_Tolcapone_10	f861dc11a645e15876e3dc96450e9aa6.tiff	0	2	2
hepg2_0001_0001_E7_Tolcapone_10	5131ed6015897fd750f123d199479fe3.tiff	1	2	2
hepg2_0001_0001_E7_Tolcapone_10	21dccdd680c742f912975a26ec4ae813.tiff	2	2	2
hepg2_0001_0001_E7_Tolcapone_10	5d77dc00b564d8b72988fc728d15ddce.tiff	3	2	2
hepg2_0001_0001_E7_Tolcapone_10	bf18a0fe48dcd513fba341d691849972.tiff	4	2	2
hepg2_0001_0001_E7_Tolcapone_10	d5e5cc90b13adc630b6dba4417f1698a.tiff	5	2	2
hepg2_0001_0001_E7_Tolcapone_10	2a8f493bf55a22984049ad4c300d349f.tiff	6	2	2
hepg2_0001_0001_E7_Tolcapone_10	e88de039534c46c760f3bbfa234a9c6d.tiff	7	2	2
hepg2_0001_0001_E7_Tolcapone_10	b16c0d9ba4f324dff802a950e9320cfe.tiff	8	2	2
hepg2_0001_0001_E7_Tolcapone_10	6ad9e10d5d0709c06b4f044c942a96e1.tiff	9	2	2
hepg2_0001_0001_E7_Tolcapone_10	0c320986a8aea9563bd3e66b1ce392d1.tiff	0	3	2
hepg2_0001_0001_E7_Tolcapone_10	f0c270062748765a0659034fb79508e0.tiff	1	3	2
hepg2_0001_0001_E7_Tolcapone_10	ad46d1dac33090422afc2d8ba717a801.tiff	2	3	2
hepg2_0001_0001_E7_Tolcapone_10	54f7024dc8134337b8edfe99160ea5e4.tiff	3	3	2
hepg2_0001_0001_E7_Tolcapone_10	ac9aae63bea6f060ccb9a97399cb2fd5.tiff	4	3	2
hepg2_0001_0001_E7_Tolcapone_10	9faac140d5d43f97cbc77cf03dc0410c.tiff	5	3	2
hepg2_0001_0001_E7_Tolcapone_10	90c1b81a889322fcc488fe3345d12c43.tiff	6	3	2
hepg2_0001_0001_E7_Tolcapone_10	300c60cc7d22ed876f210c493fa85783.tiff	7	3	2
hepg2_0001_0001_E7_Tolcapone_10	9e39db41dac2a6b2ca78b2723f4d672d.tiff	8	3	2
hepg2_0001_0001_E7_Tolcapone_10	b2a02c0119ce17aa770cbebd600aa1dc.tiff	9	3	2
hepg2_0001_0001_E8_Tolcapone_10	e4353f99d3176f82db119171ad209672.tiff	0	0	2
hepg2_0001_0001_E8_Tolcapone_10	1e4c80ac3b4875e43fafcaf365e52f34.tiff	1	0	2
hepg2_0001_0001_E8_Tolcapone_10	31715a9061c5b3d0912c58609cfa3082.tiff	2	0	2
hepg2_0001_0001_E8_Tolcapone_10	bd10fcea4db7676f503128cd09a354f3.tiff	3	0	2
hepg2_0001_0001_E8_Tolcapone_10	0fe136d5f3d1ce86afcd2df6e4f67fec.tiff	4	0	2
hepg2_0001_0001_E8_Tolcapone_10	ea400fcda8920673ee45afcdd4b6bbbc.tiff	5	0	2
hepg2_0001_0001_E8_Tolcapone_10	2ec7d113cbb80d6dd509d8dfa189bb59.tiff	6	0	2
hepg2_0001_0001_E8_Tolcapone_10	ed57f8573e84deb76326034a0578ccc6.tiff	7	0	2
hepg2_0001_0001_E8_Tolcapone_10	8dc9fd1e1cd5c8ed505093766c3fbbbc.tiff	8	0	2
hepg2_0001_0001_E8_Tolcapone_10	b1b487a4b929b77aee75955ac7202bf6.tiff	9	0	2
hepg2_0001_0001_E8_Tolcapone_10	28ee1ad1f30d686721da7f23f56099c2.tiff	0	1	2
hepg2_0001_0001_E8_Tolcapone_10	92b149a0dda77e1c2ed7d56628b913cc.tiff	1	1	2
hepg2_0001_0001_E8_Tolcapone_10	310732e234831b664423f26f6ef76c2b.tiff	2	1	2
hepg2_0001_0001_E8_Tolcapone_10	1f92c47c1189711af8662c822e9c6e7b.tiff	3	1	2
hepg2_0001_0001_E8_Tolcapone_10	8feb0b5a502e0936af4859243cbebe4c.tiff	4	1	2
hepg2_0001_0001_E8_Tolcapone_10	4776303975af4bc5ad112c5109e88e7e.tiff	5	1	2
hepg2_0001_0001_E8_Tolcapone_10	07aab6744d07a6eeac990910cee9264f.tiff	6	1	2
hepg2_0001_0001_E8_Tolcapone_10	faee4677529f678875e07907edcfa8f4.tiff	7	1	2
hepg2_0001_0001_E8_Tolcapone_10	f93e520a099e1092fcc45419102088b2.tiff	8	1	2
hepg2_0001_0001_E8_Tolcapone_10	44a4584bd29c463fba7f63d1fbbb61e8.tiff	9	1	2
hepg2_0001_0001_E8_Tolcapone_10	a845484c16588cb83e87290c752067c4.tiff	0	2	2
hepg2_0001_0001_E8_Tolcapone_10	0a7559bbde915919aeaa884db17a7750.tiff	1	2	2
hepg2_0001_0001_E8_Tolcapone_10	641c0115d992a4c47cb851ad7bc9f5f9.tiff	2	2	2
hepg2_0001_0001_E8_Tolcapone_10	19ecaf6bea09cf7fe5adaf9348010e84.tiff	3	2	2
hepg2_0001_0001_E8_Tolcapone_10	48542e6416971c1ac69415c8616f2f7c.tiff	4	2	2
hepg2_0001_0001_E8_Tolcapone_10	b6b2a0fc46fc2b51116b89abe91db3a4.tiff	5	2	2
hepg2_0001_0001_E8_Tolcapone_10	235490c1a1ff033b7dc681071ee3c15e.tiff	6	2	2
hepg2_0001_0001_E8_Tolcapone_10	cf73f6ff6342ee4a769b4af5e901a8e9.tiff	7	2	2
hepg2_0001_0001_E8_Tolcapone_10	ec4b19d3d442537775112842e0524afa.tiff	8	2	2
hepg2_0001_0001_E8_Tolcapone_10	0546220dd6444e7d7b171c5023fc77c0.tiff	9	2	2
hepg2_0001_0001_E8_Tolcapone_10	3ad121ac5a65c2b5fe4dbbd2ea0fb5ee.tiff	0	3	2
hepg2_0001_0001_E8_Tolcapone_10	d3896b8328d90870a78a03bbd902a4ae.tiff	1	3	2
hepg2_0001_0001_E8_Tolcapone_10	985eb92e1c3bb772584ad1c0597986ab.tiff	2	3	2
hepg2_0001_0001_E8_Tolcapone_10	fa979eaa80434c4c07b151d9cc7af7b2.tiff	3	3	2
hepg2_0001_0001_E8_Tolcapone_10	c3427854d4541e9593e14e0e6a91a698.tiff	4	3	2
hepg2_0001_0001_E8_Tolcapone_10	eeb3c960f797981c819912a83e1ba874.tiff	5	3	2
hepg2_0001_0001_E8_Tolcapone_10	39d2793cceb8ebbe30404a68736515c9.tiff	6	3	2
hepg2_0001_0001_E8_Tolcapone_10	12788a951e9fcd4f9ef697fab5c4c123.tiff	7	3	2
hepg2_0001_0001_E8_Tolcapone_10	6d162b808ca3da2a6cd6fbfcd7213243.tiff	8	3	2
hepg2_0001_0001_E8_Tolcapone_10	cf0e8e055650b5bfe392fe2d61fec1dd.tiff	9	3	2
hepg2_0001_0001_E9_Tolcapone_1	cef17b5cbcfea52e21c550f9720260d6.tiff	0	0	2
hepg2_0001_0001_E9_Tolcapone_1	c4fb68c8632b40253bc52ddf404a4b7c.tiff	1	0	2
hepg2_0001_0001_E9_Tolcapone_1	aae37e20bca9b349f49da777c794929a.tiff	2	0	2
hepg2_0001_0001_E9_Tolcapone_1	4f47ec87964f30567aa32d0503ef3e50.tiff	3	0	2
hepg2_0001_0001_E9_Tolcapone_1	454a9a7cf10df83f02d4084e93d810b4.tiff	4	0	2
hepg2_0001_0001_E9_Tolcapone_1	44486dc6d86702f54c2be521c5932479.tiff	5	0	2
hepg2_0001_0001_E9_Tolcapone_1	671bdba6c32f8b81f49a7292e7eef374.tiff	6	0	2
hepg2_0001_0001_E9_Tolcapone_1	ede4f5b424ca0672ea01d3699c3b57a9.tiff	7	0	2
hepg2_0001_0001_E9_Tolcapone_1	eb4f5926ab3c3fba79bd94652553f203.tiff	8	0	2
hepg2_0001_0001_E9_Tolcapone_1	87330152a9128a523febf961539d8c70.tiff	9	0	2
hepg2_0001_0001_E9_Tolcapone_1	dacf64c84068b8e5a4a763af5cf9f479.tiff	0	1	2
hepg2_0001_0001_E9_Tolcapone_1	3d07fa12016d54a80be93ae5653194d0.tiff	1	1	2
hepg2_0001_0001_E9_Tolcapone_1	44597ff9d89815398f0f1eb3fcdabc5a.tiff	2	1	2
hepg2_0001_0001_E9_Tolcapone_1	c6dbfb5d87346b83b69a6c15f7689232.tiff	3	1	2
hepg2_0001_0001_E9_Tolcapone_1	1bd18ebc59a1616e6b79ccbf0e5f0e14.tiff	4	1	2
hepg2_0001_0001_E9_Tolcapone_1	ad673761fa81d29201b5b927c2bc3d5f.tiff	5	1	2
hepg2_0001_0001_E9_Tolcapone_1	2fde2031fe502ee6b1e51d66169da38d.tiff	6	1	2
hepg2_0001_0001_E9_Tolcapone_1	68b562ceaf0ca12639bbec1b0af1437f.tiff	7	1	2
hepg2_0001_0001_E9_Tolcapone_1	0a6ce78ab552b71f7b1c7b7fbd28345f.tiff	8	1	2
hepg2_0001_0001_E9_Tolcapone_1	c75dee5a6725889a94eff7b9806a188d.tiff	9	1	2
hepg2_0001_0001_E9_Tolcapone_1	92a6f6309508e0ef891a710abab380ca.tiff	0	2	2
hepg2_0001_0001_E9_Tolcapone_1	d0c3ee3b03f223fa17f804f008568ae7.tiff	1	2	2
hepg2_0001_0001_E9_Tolcapone_1	04cead34852b590a1d8e5375e0df44c4.tiff	2	2	2
hepg2_0001_0001_E9_Tolcapone_1	fe745c11a7a9d79a82be42fbefd51928.tiff	3	2	2
hepg2_0001_0001_E9_Tolcapone_1	f054182d631ac2fb1dda0ddb31c40aa1.tiff	4	2	2
hepg2_0001_0001_E9_Tolcapone_1	2dd8c76b596fc428c281905ce91f009c.tiff	5	2	2
hepg2_0001_0001_E9_Tolcapone_1	653b5b320ac0b0f1ae9dc06f3b1363ed.tiff	6	2	2
hepg2_0001_0001_E9_Tolcapone_1	b0933100429ffcf85fcfee2791a32c97.tiff	7	2	2
hepg2_0001_0001_E9_Tolcapone_1	32c19d00d22d281252f8cb7bd47dcbe3.tiff	8	2	2
hepg2_0001_0001_E9_Tolcapone_1	9abb2dfde4d1ecdc584eb9e29a0f41c3.tiff	9	2	2
hepg2_0001_0001_E9_Tolcapone_1	a46d1bd609b0ffd305d1c90e2518f99c.tiff	0	3	2
hepg2_0001_0001_E9_Tolcapone_1	20c4c6c85440764f497c123de4577f98.tiff	1	3	2
hepg2_0001_0001_E9_Tolcapone_1	0e042350065d4ef19d49a9c8821d528b.tiff	2	3	2
hepg2_0001_0001_E9_Tolcapone_1	dadac7a2ae38c8e0377d32911016ee69.tiff	3	3	2
hepg2_0001_0001_E9_Tolcapone_1	2c7054d9ec4d10fc361c4c563c6dd25e.tiff	4	3	2
hepg2_0001_0001_E9_Tolcapone_1	801742f6bce51db11aa52d1622e95aa8.tiff	5	3	2
hepg2_0001_0001_E9_Tolcapone_1	b646b3411d2ad792b70513207084f02e.tiff	6	3	2
hepg2_0001_0001_E9_Tolcapone_1	84e7fc707e10dce3498e17cd76289b3c.tiff	7	3	2
hepg2_0001_0001_E9_Tolcapone_1	e423ec2a774948fb006f7f2b28effe8e.tiff	8	3	2
hepg2_0001_0001_E9_Tolcapone_1	3f967b358cb9ca43aa962582b765e69d.tiff	9	3	2
hepg2_0001_0001_F2_Pioglitazone_0	415facecaf2591fcbb5e4a6d51a9504a.tiff	0	0	0
hepg2_0001_0001_F2_Pioglitazone_0	2b84a2c6409ab271ff5281dc622e7bce.tiff	1	0	0
hepg2_0001_0001_F2_Pioglitazone_0	b176f024316a205a03e1f3d26c96e903.tiff	2	0	0
hepg2_0001_0001_F2_Pioglitazone_0	563dfc4704bfd73442c4d1cfa4f3c7c1.tiff	3	0	0
hepg2_0001_0001_F2_Pioglitazone_0	6bd01ddac1e88468e4e42cab76c09896.tiff	4	0	0
hepg2_0001_0001_F2_Pioglitazone_0	2415d3dd3943652d9a4b08e6e2fc2853.tiff	5	0	0
hepg2_0001_0001_F2_Pioglitazone_0	bdf5458f97fb463566e31fd69270091f.tiff	6	0	0
hepg2_0001_0001_F2_Pioglitazone_0	d92e911232691e4f5df94c027b6a7076.tiff	7	0	0
hepg2_0001_0001_F2_Pioglitazone_0	10b98e29be9a68703b7ea5fd9dac4eca.tiff	8	0	0
hepg2_0001_0001_F2_Pioglitazone_0	31a6b2cfe21a37f59fff2459d3517a06.tiff	9	0	0
hepg2_0001_0001_F2_Pioglitazone_0	6284b02731bd3c8c3267dcf89016cd9f.tiff	0	1	0
hepg2_0001_0001_F2_Pioglitazone_0	e88261b9be3560fde20632b0f1183575.tiff	1	1	0
hepg2_0001_0001_F2_Pioglitazone_0	cdb80b92773aceda17bd5f84fcf4587e.tiff	2	1	0
hepg2_0001_0001_F2_Pioglitazone_0	dba4fb1f128e2653caae004a8326bdb4.tiff	3	1	0
hepg2_0001_0001_F2_Pioglitazone_0	86593292e0b9c21d8e16f7abea0b384d.tiff	4	1	0
hepg2_0001_0001_F2_Pioglitazone_0	0a726a6d7fc6fc7deeef1c03fa866c88.tiff	5	1	0
hepg2_0001_0001_F2_Pioglitazone_0	bb29d27e13e8d32f2dead37deb3f5c16.tiff	6	1	0
hepg2_0001_0001_F2_Pioglitazone_0	9c9ec31798755579827b1856683d2574.tiff	7	1	0
hepg2_0001_0001_F2_Pioglitazone_0	facb8ab7be4d02b99fbaa0c60c322fb1.tiff	8	1	0
hepg2_0001_0001_F2_Pioglitazone_0	ecc5569f6b18e8ca14f1026df811c328.tiff	9	1	0
hepg2_0001_0001_F2_Pioglitazone_0	f14d2f779f3f06e885cbcb6c593da467.tiff	0	2	0
hepg2_0001_0001_F2_Pioglitazone_0	73db5edf6c8e07fe8d22d89ab08eb95e.tiff	1	2	0
hepg2_0001_0001_F2_Pioglitazone_0	e807351f5404366125491c3772807809.tiff	2	2	0
hepg2_0001_0001_F2_Pioglitazone_0	cf713dd573844f2478027ae4eb0fd5dc.tiff	3	2	0
hepg2_0001_0001_F2_Pioglitazone_0	122ff028558d885e68912423b968f3af.tiff	4	2	0
hepg2_0001_0001_F2_Pioglitazone_0	7bfa747f80e2ed572f31bc095cd7c9d5.tiff	5	2	0
hepg2_0001_0001_F2_Pioglitazone_0	814df488d3d75c58c66345d3c40785a9.tiff	6	2	0
hepg2_0001_0001_F2_Pioglitazone_0	52ea6a477a2f2e60bd10d75876d84cc5.tiff	7	2	0
hepg2_0001_0001_F2_Pioglitazone_0	352514c94379499f62d72c1168694cfc.tiff	8	2	0
hepg2_0001_0001_F2_Pioglitazone_0	1a7c8506c723bb4216011349d5bd1a49.tiff	9	2	0
hepg2_0001_0001_F2_Pioglitazone_0	b03793eb664beb684ec0ad3aec03b517.tiff	0	3	0
hepg2_0001_0001_F2_Pioglitazone_0	c81214834cf5d0dd8bf1f3f7ddf5e067.tiff	1	3	0
hepg2_0001_0001_F2_Pioglitazone_0	6859cfec6b5f0d2710e9063860d57284.tiff	2	3	0
hepg2_0001_0001_F2_Pioglitazone_0	685e8796e59ebcb104527672cccf1bdb.tiff	3	3	0
hepg2_0001_0001_F2_Pioglitazone_0	11add4663eeacc48170841b24be64193.tiff	4	3	0
hepg2_0001_0001_F2_Pioglitazone_0	b561f1bc1ef3ac868e0411180126b260.tiff	5	3	0
hepg2_0001_0001_F2_Pioglitazone_0	b14cb333cd70e9e6eaf0e1bb7d5d10e3.tiff	6	3	0
hepg2_0001_0001_F2_Pioglitazone_0	231e34502efca5705b831c4600126583.tiff	7	3	0
hepg2_0001_0001_F2_Pioglitazone_0	762660c4c76641bdc68d587855d58ef3.tiff	8	3	0
hepg2_0001_0001_F2_Pioglitazone_0	671d6994076d44a9743171292236b504.tiff	9	3	0
hepg2_0001_0001_F4_Pioglitazone_10	fefa8267c11e81f3dd3fe18d69538560.tiff	0	0	1
hepg2_0001_0001_F4_Pioglitazone_10	67192ca5d0bfced61f70264c193c7751.tiff	1	0	1
hepg2_0001_0001_F4_Pioglitazone_10	842c1b1f37075c777c11535994bdfa73.tiff	2	0	1
hepg2_0001_0001_F4_Pioglitazone_10	aa0f89c9d27776e93403441b2288da2e.tiff	3	0	1
hepg2_0001_0001_F4_Pioglitazone_10	28908a22796ceff95ca8bf8ef236bdf1.tiff	4	0	1
hepg2_0001_0001_F4_Pioglitazone_10	5209a6a73477e41c7e28bfdf9ac470d6.tiff	5	0	1
hepg2_0001_0001_F4_Pioglitazone_10	1fa27bff7f50ca861bde9f8d43ed4d4d.tiff	6	0	1
hepg2_0001_0001_F4_Pioglitazone_10	88b872cd9bdec075c47da2bf0b4699f6.tiff	7	0	1
hepg2_0001_0001_F4_Pioglitazone_10	937eea77c4aab583b792fe146205dd1f.tiff	8	0	1
hepg2_0001_0001_F4_Pioglitazone_10	f921cc0aebdf3ed03d3507721c9d60fa.tiff	9	0	1
hepg2_0001_0001_F4_Pioglitazone_10	391337f73eeba4a885db85b99541aef0.tiff	0	1	1
hepg2_0001_0001_F4_Pioglitazone_10	e8cc2f6bd9b1256abaab48c96c2a93c0.tiff	1	1	1
hepg2_0001_0001_F4_Pioglitazone_10	3717072be61f540ef6b0341ab08c7095.tiff	2	1	1
hepg2_0001_0001_F4_Pioglitazone_10	381b7c748d4debd3e84773b2dcca7940.tiff	3	1	1
hepg2_0001_0001_F4_Pioglitazone_10	0ea76a68951ded3160c2a4c8f8684647.tiff	4	1	1
hepg2_0001_0001_F4_Pioglitazone_10	41615e18ab89cf0e9a17396c9dcd9793.tiff	5	1	1
hepg2_0001_0001_F4_Pioglitazone_10	1710741374f503a0abdda2811543a2c2.tiff	6	1	1
hepg2_0001_0001_F4_Pioglitazone_10	5d68f5a5ce32bb71e379f2e19486b426.tiff	7	1	1
hepg2_0001_0001_F4_Pioglitazone_10	6775f4adc51e7b6075c8f1bb1899462b.tiff	8	1	1
hepg2_0001_0001_F4_Pioglitazone_10	a550e84102e5e733fc0a6946bde772ed.tiff	9	1	1
hepg2_0001_0001_F4_Pioglitazone_10	9f56e511fa9710f352a5e99f08b20bf3.tiff	0	2	1
hepg2_0001_0001_F4_Pioglitazone_10	bd691e1933ab7927472875dd2636c9ac.tiff	1	2	1
hepg2_0001_0001_F4_Pioglitazone_10	e6d3301402cbd92ce59eda057512a9a1.tiff	2	2	1
hepg2_0001_0001_F4_Pioglitazone_10	a4074e5f78855c903c9a425586326d25.tiff	3	2	1
hepg2_0001_0001_F4_Pioglitazone_10	0b7c8d932bed6e8e3e38db9ece89343e.tiff	4	2	1
hepg2_0001_0001_F4_Pioglitazone_10	ff398b00b7b55ff26a3710f27e1d6c85.tiff	5	2	1
hepg2_0001_0001_F4_Pioglitazone_10	db82b7964f8d6154ef63b7f444a274ff.tiff	6	2	1
hepg2_0001_0001_F4_Pioglitazone_10	4a540fc29e46b0cc08264098e84f0508.tiff	7	2	1
hepg2_0001_0001_F4_Pioglitazone_10	fb8f7f4847504f6fb2741ee2a1082e32.tiff	8	2	1
hepg2_0001_0001_F4_Pioglitazone_10	73664478147544638f5ac244b70c1acc.tiff	9	2	1
hepg2_0001_0001_F4_Pioglitazone_10	751c18af56e5d373d0768121e4b944b0.tiff	0	3	1
hepg2_0001_0001_F4_Pioglitazone_10	5915b6dcd56d51f6771d34aff7c82b08.tiff	1	3	1
hepg2_0001_0001_F4_Pioglitazone_10	83348a6494235c76478332aed2013cf2.tiff	2	3	1
hepg2_0001_0001_F4_Pioglitazone_10	2242f4773c18da1c0a0ab8effe8c3e27.tiff	3	3	1
hepg2_0001_0001_F4_Pioglitazone_10	1d898226ddd8de57d051827662f2103f.tiff	4	3	1
hepg2_0001_0001_F4_Pioglitazone_10	c44532ae2482125eec3dc75e63dc778d.tiff	5	3	1
hepg2_0001_0001_F4_Pioglitazone_10	f7985b01da09d8d4bca4c8281366091c.tiff	6	3	1
hepg2_0001_0001_F4_Pioglitazone_10	0458357afe251b1cf411001fecd14f96.tiff	7	3	1
hepg2_0001_0001_F4_Pioglitazone_10	be5a23bd8b40f4d42b27b0f314a5ac28.tiff	8	3	1
hepg2_0001_0001_F4_Pioglitazone_10	76186cc1952918edc29a03284e48ca0d.tiff	9	3	1
hepg2_0001_0001_G10_Tolcapone_100	f1e90009fe8843670ce2d0d10727f65f.tiff	0	0	2
hepg2_0001_0001_G10_Tolcapone_100	8f8388eb2fce37b46c4ea7d0df34e011.tiff	1	0	2
hepg2_0001_0001_G10_Tolcapone_100	e607a8c621ca362dc2d4e1fb0e81afb0.tiff	2	0	2
hepg2_0001_0001_G10_Tolcapone_100	9d70e015dd02bbba12e98c719da7ec76.tiff	3	0	2
hepg2_0001_0001_G10_Tolcapone_100	f2a6d08ccce24356359b0ed9f3468492.tiff	4	0	2
hepg2_0001_0001_G10_Tolcapone_100	6097fc4649261e8fd33b0c263403a310.tiff	5	0	2
hepg2_0001_0001_G10_Tolcapone_100	ec705b4f1f5ca71463023b94758f642d.tiff	6	0	2
hepg2_0001_0001_G10_Tolcapone_100	694f2e18ef9f312f1933d9f382ad45a3.tiff	7	0	2
hepg2_0001_0001_G10_Tolcapone_100	3d5dcb83a266f23c799cf6d872b3bba6.tiff	8	0	2
hepg2_0001_0001_G10_Tolcapone_100	b5e825ee3542c188c9e1ecc19a682fa3.tiff	9	0	2
hepg2_0001_0001_G10_Tolcapone_100	8fbd679fc3b473436f35e174c566836c.tiff	0	1	2
hepg2_0001_0001_G10_Tolcapone_100	cb38308375ca6ff716004eb8671afd65.tiff	1	1	2
hepg2_0001_0001_G10_Tolcapone_100	ec2d9b626fbba89a9b1a1d1b79f3450e.tiff	2	1	2
hepg2_0001_0001_G10_Tolcapone_100	5a9c7de5935d2563bc205695071c6556.tiff	3	1	2
hepg2_0001_0001_G10_Tolcapone_100	9503dc7c4becc5b061ccf917e5ba4d9e.tiff	4	1	2
hepg2_0001_0001_G10_Tolcapone_100	a284522852e6ad49570a4bc8a82fd8fe.tiff	5	1	2
hepg2_0001_0001_G10_Tolcapone_100	b4023fc129bffa89f7eddbf3dbffae71.tiff	6	1	2
hepg2_0001_0001_G10_Tolcapone_100	5a6f49ed0c14941429c55b577aad4526.tiff	7	1	2
hepg2_0001_0001_G10_Tolcapone_100	c923fe7644f386de75355d5e7096cfcb.tiff	8	1	2
hepg2_0001_0001_G10_Tolcapone_100	46c55c8f5908cc77591bd74fbdf6c604.tiff	9	1	2
hepg2_0001_0001_G10_Tolcapone_100	d2d16fa16e1b1f9270a69fc73cddbdf6.tiff	0	2	2
hepg2_0001_0001_G10_Tolcapone_100	f09c6bb944c635c151119e7bc29b4103.tiff	1	2	2
hepg2_0001_0001_G10_Tolcapone_100	1188464a5b8f804ddb524e841ecb978c.tiff	2	2	2
hepg2_0001_0001_G10_Tolcapone_100	5413dd0e6b64b9137dae0bfbfa43ddb7.tiff	3	2	2
hepg2_0001_0001_G10_Tolcapone_100	b9e18cb36f7c03b117d6dc45add57b24.tiff	4	2	2
hepg2_0001_0001_G10_Tolcapone_100	6b3acd3fd1667aa11dd3bac3390c8a18.tiff	5	2	2
hepg2_0001_0001_G10_Tolcapone_100	063e05d4584d6712e12aa314538ad5ac.tiff	6	2	2
hepg2_0001_0001_G10_Tolcapone_100	2eea5d229c4b493ecd5361d79e2549e4.tiff	7	2	2
hepg2_0001_0001_G10_Tolcapone_100	66edb69c05bd5152a1aaadd298ae0812.tiff	8	2	2
hepg2_0001_0001_G10_Tolcapone_100	78b8bc0445f5531e732df4af004735a7.tiff	9	2	2
hepg2_0001_0001_G10_Tolcapone_100	ddedd01aa0f37f52d23afa8151bc5e6f.tiff	0	3	2
hepg2_0001_0001_G10_Tolcapone_100	42b4f8c33c79848cc8fca3cad9947a73.tiff	1	3	2
hepg2_0001_0001_G10_Tolcapone_100	dad46f43974bfc7a318d8d9e8ce0253f.tiff	2	3	2
hepg2_0001_0001_G10_Tolcapone_100	895c0ffdad1295db55220099a11bda94.tiff	3	3	2
hepg2_0001_0001_G10_Tolcapone_100	5eab63277ea503edd18e5edf4cfbe6ba.tiff	4	3	2
hepg2_0001_0001_G10_Tolcapone_100	edd7c8fd67506bf048e53e9590eea4d2.tiff	5	3	2
hepg2_0001_0001_G10_Tolcapone_100	10dd29d8d801aa9acda0feff90b6642e.tiff	6	3	2
hepg2_0001_0001_G10_Tolcapone_100	c72e798b8c6eda10ceda52605be85578.tiff	7	3	2
hepg2_0001_0001_G10_Tolcapone_100	7d548dfd7d0536733d7fd90240fbcab8.tiff	8	3	2
hepg2_0001_0001_G10_Tolcapone_100	fdc3f7521ebfca4fadc39f7456de0afa.tiff	9	3	2
hepg2_0001_0001_G11_Tolcapone_100	621355c9e013abdfa893457e6cce4ae3.tiff	0	0	2
hepg2_0001_0001_G11_Tolcapone_100	95fa071d4843cae6561707233c7efbdd.tiff	1	0	2
hepg2_0001_0001_G11_Tolcapone_100	3a9fa29c435f9364d29611aabe87e908.tiff	2	0	2
hepg2_0001_0001_G11_Tolcapone_100	0c6d8271823a5e83fa38aebf4b82302f.tiff	3	0	2
hepg2_0001_0001_G11_Tolcapone_100	8f2512b28caebf32c453f3bd1f2d7270.tiff	4	0	2
hepg2_0001_0001_G11_Tolcapone_100	efe0823cbcd8f33e51487d99a3538ab3.tiff	5	0	2
hepg2_0001_0001_G11_Tolcapone_100	c5ba754417f45af0ee4d6480a3ba876d.tiff	6	0	2
hepg2_0001_0001_G11_Tolcapone_100	1ca55a60525fe7b6483becc9a80966ad.tiff	7	0	2
hepg2_0001_0001_G11_Tolcapone_100	ff352579c9a642f26f401360d60d0ee5.tiff	8	0	2
hepg2_0001_0001_G11_Tolcapone_100	66f54fc986bf80de28ddefcd9969e8a9.tiff	9	0	2
hepg2_0001_0001_G11_Tolcapone_100	2a530ce8da1080e0633ce78e606ae740.tiff	0	1	2
hepg2_0001_0001_G11_Tolcapone_100	1042d1573e4568f3c7685f08cf634876.tiff	1	1	2
hepg2_0001_0001_G11_Tolcapone_100	bdb0c2c0830b21c4099d286f56193c69.tiff	2	1	2
hepg2_0001_0001_G11_Tolcapone_100	e0020ccaa70ec88b4f0c97c1d48244f6.tiff	3	1	2
hepg2_0001_0001_G11_Tolcapone_100	402f5223071b0b140e2b0f2568b9bc05.tiff	4	1	2
hepg2_0001_0001_G11_Tolcapone_100	0f6bf32d091eb33a76aacdf0bfb2defa.tiff	5	1	2
hepg2_0001_0001_G11_Tolcapone_100	038e21e2fa723d3ed15e223b29f656ef.tiff	6	1	2
hepg2_0001_0001_G11_Tolcapone_100	4a119ec894ef27f19fc3c2b676ebf45c.tiff	7	1	2
hepg2_0001_0001_G11_Tolcapone_100	1c86587757f90adc2c0d3713121b2560.tiff	8	1	2
hepg2_0001_0001_G11_Tolcapone_100	0ec4cd91c5d9ebaa0ea1bd8d28145e3b.tiff	9	1	2
hepg2_0001_0001_G11_Tolcapone_100	7f6629422a3eca9fbbc8c0f3a63b7ecf.tiff	0	2	2
hepg2_0001_0001_G11_Tolcapone_100	edbc3d62c5361723ecae5be87e3745a4.tiff	1	2	2
hepg2_0001_0001_G11_Tolcapone_100	53afdf71e3c2bb02a80d2d75facd62ad.tiff	2	2	2
hepg2_0001_0001_G11_Tolcapone_100	a8b3e3308c988c6c790724ebe839675a.tiff	3	2	2
hepg2_0001_0001_G11_Tolcapone_100	7c71f7ebf1409f7a056ea0e69ff2c2f4.tiff	4	2	2
hepg2_0001_0001_G11_Tolcapone_100	3880eec5ca47a7f4ec051dc0db232299.tiff	5	2	2
hepg2_0001_0001_G11_Tolcapone_100	b50194638c78413f9f1873a55c82dc40.tiff	6	2	2
hepg2_0001_0001_G11_Tolcapone_100	2081adfea281c0c4766b82018ef06339.tiff	7	2	2
hepg2_0001_0001_G11_Tolcapone_100	8637544655403ee92b523d8c665b94cf.tiff	8	2	2
hepg2_0001_0001_G11_Tolcapone_100	591918790375a2d1358bc0507a38b81e.tiff	9	2	2
hepg2_0001_0001_G11_Tolcapone_100	059ba19e71a50d2d095a7e4d01281a3a.tiff	0	3	2
hepg2_0001_0001_G11_Tolcapone_100	5f1e799782952d45c71e10a819ca2c07.tiff	1	3	2
hepg2_0001_0001_G11_Tolcapone_100	7e899c7d4af69c266b75928cf01b5922.tiff	2	3	2
hepg2_0001_0001_G11_Tolcapone_100	ad277c984d96b290b69ba9f013d7d3a8.tiff	3	3	2
hepg2_0001_0001_G11_Tolcapone_100	bdee95d702964457b1a8c8468367b424.tiff	4	3	2
hepg2_0001_0001_G11_Tolcapone_100	a1d398e3ea167a2284017018c6a400c7.tiff	5	3	2
hepg2_0001_0001_G11_Tolcapone_100	bf6f83733cb36852de038331df81e934.tiff	6	3	2
hepg2_0001_0001_G11_Tolcapone_100	2cb219fdd9c1f34fb43871d247c2d273.tiff	7	3	2
hepg2_0001_0001_G11_Tolcapone_100	f9c9852d92e137883b39e6620517c2d9.tiff	8	3	2
hepg2_0001_0001_G11_Tolcapone_100	7487f7b407c9ac02d41faa11d910c4fa.tiff	9	3	2
hepg2_0001_0001_G2_Pioglitazone_0	7d7275014f3b2753e5ce76497934388a.tiff	0	0	0
hepg2_0001_0001_G2_Pioglitazone_0	beefa15bab9ebecf5eeb7b0b3e0c7a47.tiff	1	0	0
hepg2_0001_0001_G2_Pioglitazone_0	5c16ac4014cf9b8ff3ae6136602078a5.tiff	2	0	0
hepg2_0001_0001_G2_Pioglitazone_0	72d512c552ad12dfb2f45af6ed5f861d.tiff	3	0	0
hepg2_0001_0001_G2_Pioglitazone_0	1906c52bf1327243dab2677e4a482e2b.tiff	4	0	0
hepg2_0001_0001_G2_Pioglitazone_0	322fa19b13b54329fd705581e70294ef.tiff	5	0	0
hepg2_0001_0001_G2_Pioglitazone_0	5f5ad7d48ad5bc0373a40ef322f61bf8.tiff	6	0	0
hepg2_0001_0001_G2_Pioglitazone_0	9b47c10e646584df83cceaf54225a30b.tiff	7	0	0
hepg2_0001_0001_G2_Pioglitazone_0	61b19e6ece9b5f7df65eb8ccdbdd84ba.tiff	8	0	0
hepg2_0001_0001_G2_Pioglitazone_0	2d0974d613e344ec370aca0dd4289132.tiff	9	0	0
hepg2_0001_0001_G2_Pioglitazone_0	9adf03722a463cdeab649a0b2f4cd177.tiff	0	1	0
hepg2_0001_0001_G2_Pioglitazone_0	7338f93b4de5df96b7f0e0521b12c6ff.tiff	1	1	0
hepg2_0001_0001_G2_Pioglitazone_0	d4ac10588a155f940fd43078188a0f14.tiff	2	1	0
hepg2_0001_0001_G2_Pioglitazone_0	16ebefb0c54fe5d1270f27705fb06809.tiff	3	1	0
hepg2_0001_0001_G2_Pioglitazone_0	1fe29269279732d1df2ab3461c842093.tiff	4	1	0
hepg2_0001_0001_G2_Pioglitazone_0	51be66a0b36e37d4566d93fb860eaceb.tiff	5	1	0
hepg2_0001_0001_G2_Pioglitazone_0	67a101eeaf7b89d8506d3951a83c45e0.tiff	6	1	0
hepg2_0001_0001_G2_Pioglitazone_0	7acdcac2c455b40629b41fddfa901e7b.tiff	7	1	0
hepg2_0001_0001_G2_Pioglitazone_0	6f93ab6a523e634345b3f28296fe5d8d.tiff	8	1	0
hepg2_0001_0001_G2_Pioglitazone_0	31cbfd75a24155529ad8e96430c88bcc.tiff	9	1	0
hepg2_0001_0001_G2_Pioglitazone_0	0ebedf72dda43761c61157a853169b8b.tiff	0	2	0
hepg2_0001_0001_G2_Pioglitazone_0	c15888740b26e935a3067d357c59d38f.tiff	1	2	0
hepg2_0001_0001_G2_Pioglitazone_0	2d06d6e3882ce45782f101e9a574f4d4.tiff	2	2	0
hepg2_0001_0001_G2_Pioglitazone_0	959239763f22ff1a43c37573b4561c0e.tiff	3	2	0
hepg2_0001_0001_G2_Pioglitazone_0	2da2dd00a605b110b2aacef019863465.tiff	4	2	0
hepg2_0001_0001_G2_Pioglitazone_0	803afae17a837b2d036068122e244715.tiff	5	2	0
hepg2_0001_0001_G2_Pioglitazone_0	2a47c5cdb0021bd46ffaee422344e9fb.tiff	6	2	0
hepg2_0001_0001_G2_Pioglitazone_0	36a34fc4d39f107864ff3fd66f4cef10.tiff	7	2	0
hepg2_0001_0001_G2_Pioglitazone_0	f677bf4ff11519037d3a8cbad148daf7.tiff	8	2	0
hepg2_0001_0001_G2_Pioglitazone_0	e262aa33744772db773558ad4a3cf97a.tiff	9	2	0
hepg2_0001_0001_G2_Pioglitazone_0	243e18946e2725d1101a8aa75fe3830c.tiff	0	3	0
hepg2_0001_0001_G2_Pioglitazone_0	27458297859df91132bbaa4c8e5d060b.tiff	1	3	0
hepg2_0001_0001_G2_Pioglitazone_0	d29fec7f22dafdb299062dbee3bbf29e.tiff	2	3	0
hepg2_0001_0001_G2_Pioglitazone_0	1901f5b960bbad3e28ad80b32b112a87.tiff	3	3	0
hepg2_0001_0001_G2_Pioglitazone_0	ff740e5c84429f00d87079c6c1f40973.tiff	4	3	0
hepg2_0001_0001_G2_Pioglitazone_0	28ddf529c63f38ab820fce8d5c53bb3a.tiff	5	3	0
hepg2_0001_0001_G2_Pioglitazone_0	6a2cc84d62350ba1418a63731c97c013.tiff	6	3	0
hepg2_0001_0001_G2_Pioglitazone_0	010843005321cf1b67eb02296a57bc01.tiff	7	3	0
hepg2_0001_0001_G2_Pioglitazone_0	2747bf4aa2955e330fd25c5e2e266f17.tiff	8	3	0
hepg2_0001_0001_G2_Pioglitazone_0	47256ee321064b1cc86f610d7afdb601.tiff	9	3	0
hepg2_0001_0001_G3_Pioglitazone_1	7a3036968c108be651da29453f30941d.tiff	0	0	1
hepg2_0001_0001_G3_Pioglitazone_1	2bcafd4a7fd45550c7047d594a8d4eea.tiff	1	0	1
hepg2_0001_0001_G3_Pioglitazone_1	1436c21c4752bb5d6194d96e17d12add.tiff	2	0	1
hepg2_0001_0001_G3_Pioglitazone_1	da971f21300f990edc4eb4e2faf1e9c5.tiff	3	0	1
hepg2_0001_0001_G3_Pioglitazone_1	3ef1b5938791b913fe36924ed90d2cf9.tiff	4	0	1
hepg2_0001_0001_G3_Pioglitazone_1	27b94f5e0a81270c1373369f36af3a32.tiff	5	0	1
hepg2_0001_0001_G3_Pioglitazone_1	f016474907f6eb1a641f6db8c3a2166f.tiff	6	0	1
hepg2_0001_0001_G3_Pioglitazone_1	72bc6dbf872621d9d7df5d04007455e6.tiff	7	0	1
hepg2_0001_0001_G3_Pioglitazone_1	179f76be01a4afeeb53310fe0328b74c.tiff	8	0	1
hepg2_0001_0001_G3_Pioglitazone_1	b7374171c3480c0eb5bb84e4d06b084e.tiff	9	0	1
hepg2_0001_0001_G3_Pioglitazone_1	8d78e58a97c4213460f1a22b65da33b0.tiff	0	1	1
hepg2_0001_0001_G3_Pioglitazone_1	3be20f5bece15fcc69422568b1b4fec9.tiff	1	1	1
hepg2_0001_0001_G3_Pioglitazone_1	6eab4a55609af52747588e8ac0d90221.tiff	2	1	1
hepg2_0001_0001_G3_Pioglitazone_1	29727ecb5b1f2fb08741d56865968f55.tiff	3	1	1
hepg2_0001_0001_G3_Pioglitazone_1	d56891476ef0e4b9edbfe38d46006e0b.tiff	4	1	1
hepg2_0001_0001_G3_Pioglitazone_1	4c2df5463782efb90b2c978f63dbd2ac.tiff	5	1	1
hepg2_0001_0001_G3_Pioglitazone_1	efd015a044e376542f4dd946d23b9157.tiff	6	1	1
hepg2_0001_0001_G3_Pioglitazone_1	d39949fc93e8a1af4dffe5e775aae571.tiff	7	1	1
hepg2_0001_0001_G3_Pioglitazone_1	f79a9a2c7bdc39b818dbe2e2d45e7c17.tiff	8	1	1
hepg2_0001_0001_G3_Pioglitazone_1	e4bee930cfbac7249e37634edfbc2bd7.tiff	9	1	1
hepg2_0001_0001_G3_Pioglitazone_1	8d896bab836f985682bb8bf5551ceb5b.tiff	0	2	1
hepg2_0001_0001_G3_Pioglitazone_1	2926c76c60cec730f53190578f0668d3.tiff	1	2	1
hepg2_0001_0001_G3_Pioglitazone_1	7dbb58ed1f87d485fbe3e96c943d81fc.tiff	2	2	1
hepg2_0001_0001_G3_Pioglitazone_1	ed8d819ca3b1c0642f66b04d2a358384.tiff	3	2	1
hepg2_0001_0001_G3_Pioglitazone_1	775b9c7778b6371ee73810eb0844edb9.tiff	4	2	1
hepg2_0001_0001_G3_Pioglitazone_1	57a0dbd51e35b9535044a09054cda25f.tiff	5	2	1
hepg2_0001_0001_G3_Pioglitazone_1	4ce99028011ffab3db4369aea8cdb22e.tiff	6	2	1
hepg2_0001_0001_G3_Pioglitazone_1	8e10decd25421e8ae58d31b4e8447f97.tiff	7	2	1
hepg2_0001_0001_G3_Pioglitazone_1	56c88c12b79884dafe3e538172a98060.tiff	8	2	1
hepg2_0001_0001_G3_Pioglitazone_1	ce2f8a70fd31cf8fc23fe7ac08e6e5c2.tiff	9	2	1
hepg2_0001_0001_G3_Pioglitazone_1	27d7ce1c82d873e8912066c7b8a8f54b.tiff	0	3	1
hepg2_0001_0001_G3_Pioglitazone_1	e32ab0acbb303173324fb5b33a0d8fd7.tiff	1	3	1
hepg2_0001_0001_G3_Pioglitazone_1	6514ac866cf1e1832affc74397a19a4a.tiff	2	3	1
hepg2_0001_0001_G3_Pioglitazone_1	5af46bcfcf0aa7ce3767fdaf19b4c405.tiff	3	3	1
hepg2_0001_0001_G3_Pioglitazone_1	ce522f760a7c2b42c0d6e4eb65ba4ef4.tiff	4	3	1
hepg2_0001_0001_G3_Pioglitazone_1	8cadc316b9dd9340e682baae42790e65.tiff	5	3	1
hepg2_0001_0001_G3_Pioglitazone_1	52a4297454a51001fcf4d24165fa45f7.tiff	6	3	1
hepg2_0001_0001_G3_Pioglitazone_1	f21c8562e7896664f40b46d41831bb2a.tiff	7	3	1
hepg2_0001_0001_G3_Pioglitazone_1	56045a4fa5ac82277452f0dc74efd66b.tiff	8	3	1
hepg2_0001_0001_G3_Pioglitazone_1	c79995b48f4c00af09d5be9272c2dc55.tiff	9	3	1
hepg2_0001_0001_G5_Pioglitazone_100	b21973de725e4c48f7b2f644d123c3cd.tiff	0	0	1
hepg2_0001_0001_G5_Pioglitazone_100	80b22e28c6b1348d34b353263c7b8a1d.tiff	1	0	1
hepg2_0001_0001_G5_Pioglitazone_100	28d4f7dfd0de7a7c33dd1768a223f060.tiff	2	0	1
hepg2_0001_0001_G5_Pioglitazone_100	806079f49fce25fe31f1cf524d74d409.tiff	3	0	1
hepg2_0001_0001_G5_Pioglitazone_100	aa60191485765cc19ed68847c43c3c5a.tiff	4	0	1
hepg2_0001_0001_G5_Pioglitazone_100	def8fda361d5a63912d0349ff8c42f33.tiff	5	0	1
hepg2_0001_0001_G5_Pioglitazone_100	e3e55b89040dc523fa7d90c938f178ad.tiff	6	0	1
hepg2_0001_0001_G5_Pioglitazone_100	a20ba5771d0a194f63b153b924d99c11.tiff	7	0	1
hepg2_0001_0001_G5_Pioglitazone_100	44b72e9196301206720bea9188f49611.tiff	8	0	1
hepg2_0001_0001_G5_Pioglitazone_100	a047df0e4734b584f16343ef91ca0daf.tiff	9	0	1
hepg2_0001_0001_G5_Pioglitazone_100	1b12a35b21ac4ec9f72e4f1fa6c4fb55.tiff	0	1	1
hepg2_0001_0001_G5_Pioglitazone_100	1d2bb3f46b6afd7f0aa1993c56d712ca.tiff	1	1	1
hepg2_0001_0001_G5_Pioglitazone_100	7988283f960a946508c3c550769a08ff.tiff	2	1	1
hepg2_0001_0001_G5_Pioglitazone_100	c3a1743fbc14657b0518b23ddf7e04d3.tiff	3	1	1
hepg2_0001_0001_G5_Pioglitazone_100	b9cb571367df830cffe4e1b31aa3f92f.tiff	4	1	1
hepg2_0001_0001_G5_Pioglitazone_100	53cb782045772021d8773d696deced7d.tiff	5	1	1
hepg2_0001_0001_G5_Pioglitazone_100	62acd46292e214ced3e617e71fa6cb03.tiff	6	1	1
hepg2_0001_0001_G5_Pioglitazone_100	d2c06833a3748900fdef1ecda678fb1d.tiff	7	1	1
hepg2_0001_0001_G5_Pioglitazone_100	9744977871bbcf14d0a264a12d01e602.tiff	8	1	1
hepg2_0001_0001_G5_Pioglitazone_100	30f8aee020c7ae8747aaac0774eca6a6.tiff	9	1	1
hepg2_0001_0001_G5_Pioglitazone_100	57bd9449520cc1a654faf1e691b83816.tiff	0	2	1
hepg2_0001_0001_G5_Pioglitazone_100	563321eef25cd270fc0689afce146ce1.tiff	1	2	1
hepg2_0001_0001_G5_Pioglitazone_100	1a5cd6bd9bfaf156eb6da60818848e0b.tiff	2	2	1
hepg2_0001_0001_G5_Pioglitazone_100	c4ca1b3f180f39bd716467079f369306.tiff	3	2	1
hepg2_0001_0001_G5_Pioglitazone_100	670508d8ad6cbb8a4c0638afccd0ca04.tiff	4	2	1
hepg2_0001_0001_G5_Pioglitazone_100	3a8ea4e9740e459978f97c1dbb02059a.tiff	5	2	1
hepg2_0001_0001_G5_Pioglitazone_100	4de337c49b14f3d51e706a46b2672aec.tiff	6	2	1
hepg2_0001_0001_G5_Pioglitazone_100	3137dd72e0171152677dd847daf4ab9b.tiff	7	2	1
hepg2_0001_0001_G5_Pioglitazone_100	09b8ad17c680ddb7251ebdea0ba4ba4a.tiff	8	2	1
hepg2_0001_0001_G5_Pioglitazone_100	c14b171ae66f0c59cbc15429e8d77422.tiff	9	2	1
hepg2_0001_0001_G5_Pioglitazone_100	2c6df875aad0788d73cb061c8fe73005.tiff	0	3	1
hepg2_0001_0001_G5_Pioglitazone_100	72a87a2648c9a69552bd6cd6231edaec.tiff	1	3	1
hepg2_0001_0001_G5_Pioglitazone_100	094ac0358fc2f6a57fa8b051cd64ddd2.tiff	2	3	1
hepg2_0001_0001_G5_Pioglitazone_100	f95557b3f00b6e1d6cd6730a17f82d6a.tiff	3	3	1
hepg2_0001_0001_G5_Pioglitazone_100	2eac264a52acbc9bdf62c48200af7bea.tiff	4	3	1
hepg2_0001_0001_G5_Pioglitazone_100	cddb468c5183d35fe170e19a3a148bac.tiff	5	3	1
hepg2_0001_0001_G5_Pioglitazone_100	0cb34a1f31a0f81486b9787f1a0f2971.tiff	6	3	1
hepg2_0001_0001_G5_Pioglitazone_100	ca03f651dfbad5ac83de9dca17040141.tiff	7	3	1
hepg2_0001_0001_G5_Pioglitazone_100	bd6bff666530201cec5ca82cb45acfcd.tiff	8	3	1
hepg2_0001_0001_G5_Pioglitazone_100	f26f6b0b7b4afe16e26ccd5e515e4cfc.tiff	9	3	1
hepg2_0001_0001_G9_Tolcapone_100	5a6c26d95ec4c2f41b6d33ec2124bed4.tiff	0	0	2
hepg2_0001_0001_G9_Tolcapone_100	47201e8c8afc69bee865794107807325.tiff	1	0	2
hepg2_0001_0001_G9_Tolcapone_100	21d72bf872ea4dc2df44d55e2cd5e43b.tiff	2	0	2
hepg2_0001_0001_G9_Tolcapone_100	9df434c85c1e0f84b04b0a09deed3d29.tiff	3	0	2
hepg2_0001_0001_G9_Tolcapone_100	cc367bb658066921e50bee1666a42eef.tiff	4	0	2
hepg2_0001_0001_G9_Tolcapone_100	3b655f0e49b42f19aaf46bfa6bc2d1ca.tiff	5	0	2
hepg2_0001_0001_G9_Tolcapone_100	52376894001d664d2d313bb941170e1a.tiff	6	0	2
hepg2_0001_0001_G9_Tolcapone_100	a13ece36b6f0640d5e4be08da3e1da95.tiff	7	0	2
hepg2_0001_0001_G9_Tolcapone_100	e10d6abb68af31015778f7a91652b144.tiff	8	0	2
hepg2_0001_0001_G9_Tolcapone_100	bea29bac6ced4bb8cca22bf4a9c9454e.tiff	9	0	2
hepg2_0001_0001_G9_Tolcapone_100	f1af90d718b64b04e32843a58d4673fd.tiff	0	1	2
hepg2_0001_0001_G9_Tolcapone_100	0c6386fb721d9148e31c226948945fb9.tiff	1	1	2
hepg2_0001_0001_G9_Tolcapone_100	2d276dfb4d8e440a1aa20c26eee7823d.tiff	2	1	2
hepg2_0001_0001_G9_Tolcapone_100	6e2282f04fbe4d6481d56078dd71df03.tiff	3	1	2
hepg2_0001_0001_G9_Tolcapone_100	163f58c8eb95ef3cbc3d16f7891e81d0.tiff	4	1	2
hepg2_0001_0001_G9_Tolcapone_100	3035631ebeae88e71d9bf39ba7d2663c.tiff	5	1	2
hepg2_0001_0001_G9_Tolcapone_100	66bce3c73ce782f6b8c9df3a87ec127c.tiff	6	1	2
hepg2_0001_0001_G9_Tolcapone_100	e5450924ab2d60c1b61408bb35c24c94.tiff	7	1	2
hepg2_0001_0001_G9_Tolcapone_100	26e4c913626d2c30f5ffd6bf1d0e5109.tiff	8	1	2
hepg2_0001_0001_G9_Tolcapone_100	042168b127f97530a192a5e2e0f72c0b.tiff	9	1	2
hepg2_0001_0001_G9_Tolcapone_100	314e090ea17a08efc5ad66f5d5cb7ead.tiff	0	2	2
hepg2_0001_0001_G9_Tolcapone_100	51703d50156d44f39d0872b419373115.tiff	1	2	2
hepg2_0001_0001_G9_Tolcapone_100	3ff63f3f1f248551504a44b863e01579.tiff	2	2	2
hepg2_0001_0001_G9_Tolcapone_100	95924a58884afbe493c5d0bf082736f9.tiff	3	2	2
hepg2_0001_0001_G9_Tolcapone_100	0b708caa6153b7e587eab7c534dc510c.tiff	4	2	2
hepg2_0001_0001_G9_Tolcapone_100	a15b3dbde4f983a91533851e8bac32c6.tiff	5	2	2
hepg2_0001_0001_G9_Tolcapone_100	6942badde4322fd9ca57d66af97296cd.tiff	6	2	2
hepg2_0001_0001_G9_Tolcapone_100	6c2dd4f8f560e115cd6ccdc85bd7ad83.tiff	7	2	2
hepg2_0001_0001_G9_Tolcapone_100	afd9fa7e70e71021e906d49c471c85cb.tiff	8	2	2
hepg2_0001_0001_G9_Tolcapone_100	db28547c025c11b0dc4c2b642563aad5.tiff	9	2	2
hepg2_0001_0001_G9_Tolcapone_100	ab779fc0cee4a7bd3bbd7fa364c0b6b3.tiff	0	3	2
hepg2_0001_0001_G9_Tolcapone_100	68e12fe7fdb60d407a281dce5af6d779.tiff	1	3	2
hepg2_0001_0001_G9_Tolcapone_100	78d9c6da6934710563d1374cb27d483a.tiff	2	3	2
hepg2_0001_0001_G9_Tolcapone_100	f3c2d093f458ff21c0ffae93c1fa8624.tiff	3	3	2
hepg2_0001_0001_G9_Tolcapone_100	42033333b20f359e2624e1dd3ff6863f.tiff	4	3	2
hepg2_0001_0001_G9_Tolcapone_100	e1cf642d8d6f8214055f3cf307e95530.tiff	5	3	2
hepg2_0001_0001_G9_Tolcapone_100	534c7cd206ad6359c526e6f8fd415e7c.tiff	6	3	2
hepg2_0001_0001_G9_Tolcapone_100	e65b4b3ad145e4fd06e0b0efcc0aca32.tiff	7	3	2
hepg2_0001_0001_G9_Tolcapone_100	a45993c2fe36d882e6ace9622bbc0514.tiff	8	3	2
hepg2_0001_0001_G9_Tolcapone_100	1eeee38462fc3e8ef62206b55e59ea8d.tiff	9	3	2
hepg2_0001_0002_B2_Trofloxacin_0	88f48d0ab02b8bcff6ef37e653923efc.tiff	0	0	0
hepg2_0001_0002_B2_Trofloxacin_0	fa5c441432668b372d14bdb39e5655fa.tiff	1	0	0
hepg2_0001_0002_B2_Trofloxacin_0	161739bbd461e2c7a110d6a6280dbe60.tiff	2	0	0
hepg2_0001_0002_B2_Trofloxacin_0	98939cc06999b86cfb3caff4e4eca16b.tiff	3	0	0
hepg2_0001_0002_B2_Trofloxacin_0	549cfff14fa6f5a73b5dd31a81a07846.tiff	4	0	0
hepg2_0001_0002_B2_Trofloxacin_0	fe6323bc1803cf4d3c5a12975c5cfc75.tiff	5	0	0
hepg2_0001_0002_B2_Trofloxacin_0	02f3bedd86bf549eab7f251c5f2ac395.tiff	6	0	0
hepg2_0001_0002_B2_Trofloxacin_0	9ecaa81b806501441f2a4c8043917dfd.tiff	7	0	0
hepg2_0001_0002_B2_Trofloxacin_0	51d7568f7a3728f1755768e0aaca3879.tiff	8	0	0
hepg2_0001_0002_B2_Trofloxacin_0	1e768e57a83e88e01596cf66249ae46a.tiff	9	0	0
hepg2_0001_0002_B2_Trofloxacin_0	3b0215d867980df8894ea5d938dbdf31.tiff	0	1	0
hepg2_0001_0002_B2_Trofloxacin_0	506c2906d65ebf6cc7d81f8e3f2de3f6.tiff	1	1	0
hepg2_0001_0002_B2_Trofloxacin_0	5dfdf18b575af7dd553e31b0bbc5d04e.tiff	2	1	0
hepg2_0001_0002_B2_Trofloxacin_0	24c0ef7e827d8ac56f6d79d3e0f88d4d.tiff	3	1	0
hepg2_0001_0002_B2_Trofloxacin_0	2d082f6492b793bf7806701044282f59.tiff	4	1	0
hepg2_0001_0002_B2_Trofloxacin_0	b5b176096ce33acc08ff0eeb2777a8fe.tiff	5	1	0
hepg2_0001_0002_B2_Trofloxacin_0	1d68d78f7c37c6326d149bc7a21c448d.tiff	6	1	0
hepg2_0001_0002_B2_Trofloxacin_0	11cdcd0d46a81228a2e0b96cf0437555.tiff	7	1	0
hepg2_0001_0002_B2_Trofloxacin_0	70f344bb9243d27c0bb112cf643d67d6.tiff	8	1	0
hepg2_0001_0002_B2_Trofloxacin_0	7c14b0cfc6a817c8574da74c1b1dc013.tiff	9	1	0
hepg2_0001_0002_B2_Trofloxacin_0	f2621b07e8b54775b855d0b3ae31f203.tiff	0	2	0
hepg2_0001_0002_B2_Trofloxacin_0	14d114eb9c092f64b3cdecd07e7fdba0.tiff	1	2	0
hepg2_0001_0002_B2_Trofloxacin_0	21ff72402136ff7257c343efd2dcb819.tiff	2	2	0
hepg2_0001_0002_B2_Trofloxacin_0	24b6cb2113b27abc999e7ff16515ce9e.tiff	3	2	0
hepg2_0001_0002_B2_Trofloxacin_0	dcc01c9d3723c38c9cd2d9713e668dcb.tiff	4	2	0
hepg2_0001_0002_B2_Trofloxacin_0	576e76c7edb4cbfd0f7bf797194ed9d8.tiff	5	2	0
hepg2_0001_0002_B2_Trofloxacin_0	b99ac7e3e29b928752837cf0f07b42a4.tiff	6	2	0
hepg2_0001_0002_B2_Trofloxacin_0	10ff5edd4479df2edf477e04daa2b161.tiff	7	2	0
hepg2_0001_0002_B2_Trofloxacin_0	830e2b8597727dac19aa19802dddebc2.tiff	8	2	0
hepg2_0001_0002_B2_Trofloxacin_0	6f7a22b1a322b14dd35fdfd9c9ba7253.tiff	9	2	0
hepg2_0001_0002_B2_Trofloxacin_0	407bf566d8933521001c01ef5d02aaa3.tiff	0	3	0
hepg2_0001_0002_B2_Trofloxacin_0	5f2ef211402f4d59b1d6b278250aee2f.tiff	1	3	0
hepg2_0001_0002_B2_Trofloxacin_0	f3c384f3af64f26305a54dfe24994292.tiff	2	3	0
hepg2_0001_0002_B2_Trofloxacin_0	cc2c3720fe36dab922614eeb1760249f.tiff	3	3	0
hepg2_0001_0002_B2_Trofloxacin_0	ebd879b6a40540e8fd859df15eb688d2.tiff	4	3	0
hepg2_0001_0002_B2_Trofloxacin_0	2cdb82ac561e602afc3bb93de45dfa9d.tiff	5	3	0
hepg2_0001_0002_B2_Trofloxacin_0	d7ff1d1e3283e90ac2b915a8fcaaaf55.tiff	6	3	0
hepg2_0001_0002_B2_Trofloxacin_0	d5ef1827ef2a91859206b48937e73635.tiff	7	3	0
hepg2_0001_0002_B2_Trofloxacin_0	3ac824bf429fe3fdbc40a2f346ed020d.tiff	8	3	0
hepg2_0001_0002_B2_Trofloxacin_0	65db8b0bc9455e81f8468992bbf7e5f9.tiff	9	3	0
hepg2_0001_0002_B3_Trofloxacin_1	20fec2e76b1a441fc54ce8fb782f6ac2.tiff	0	0	2
hepg2_0001_0002_B3_Trofloxacin_1	b3d7fe139842b43cc9d5562caf47a9aa.tiff	1	0	2
hepg2_0001_0002_B3_Trofloxacin_1	8320b9f5dce29849d67e257a84f4a910.tiff	2	0	2
hepg2_0001_0002_B3_Trofloxacin_1	66068c818cc9ab8b77a29c62295ca028.tiff	3	0	2
hepg2_0001_0002_B3_Trofloxacin_1	14def3cd94a98526a8ff323107ae2da3.tiff	4	0	2
hepg2_0001_0002_B3_Trofloxacin_1	6466843b9a2f51cf85c3743e973b8fb5.tiff	5	0	2
hepg2_0001_0002_B3_Trofloxacin_1	fcc0a0a11297ea09b696c173a0814260.tiff	6	0	2
hepg2_0001_0002_B3_Trofloxacin_1	4671fe625a94daaf0e8f45e2ff3e62e0.tiff	7	0	2
hepg2_0001_0002_B3_Trofloxacin_1	1a98fbd92eb761d334e376918a0238bc.tiff	8	0	2
hepg2_0001_0002_B3_Trofloxacin_1	640c6d289f1f30a2211f7cddf9ca1a04.tiff	9	0	2
hepg2_0001_0002_B3_Trofloxacin_1	66e4baba4376334381c86e9d23706d41.tiff	0	1	2
hepg2_0001_0002_B3_Trofloxacin_1	8ec65e3a3d92778a5cccfc308a8631e6.tiff	1	1	2
hepg2_0001_0002_B3_Trofloxacin_1	bc8b04bca45e86ecb1b946c733cd2b4c.tiff	2	1	2
hepg2_0001_0002_B3_Trofloxacin_1	65a89de252a03b2f2810ef73c82e7e9f.tiff	3	1	2
hepg2_0001_0002_B3_Trofloxacin_1	28183c3d212bb056597bc684ebcead68.tiff	4	1	2
hepg2_0001_0002_B3_Trofloxacin_1	f7a59145b6842e38a20961cf60572bb1.tiff	5	1	2
hepg2_0001_0002_B3_Trofloxacin_1	3a5a8ab5f65805beb87169544c648216.tiff	6	1	2
hepg2_0001_0002_B3_Trofloxacin_1	f196f4cf9e79a34369e110ad35c0773b.tiff	7	1	2
hepg2_0001_0002_B3_Trofloxacin_1	3f892b5ce04d7892809eff642e9e6138.tiff	8	1	2
hepg2_0001_0002_B3_Trofloxacin_1	9fca8f296c737fb420263f4042e68dd1.tiff	9	1	2
hepg2_0001_0002_B3_Trofloxacin_1	c8d00a68a425306973fc4c4653562b80.tiff	0	2	2
hepg2_0001_0002_B3_Trofloxacin_1	b950395cc64db564269e9ec77be0b7be.tiff	1	2	2
hepg2_0001_0002_B3_Trofloxacin_1	d2f11120f0eb68842a414fc10c8d71d3.tiff	2	2	2
hepg2_0001_0002_B3_Trofloxacin_1	6977afced5d80c2207a4c7e5c716b130.tiff	3	2	2
hepg2_0001_0002_B3_Trofloxacin_1	552a2b8494696853377ee30c3ef051d4.tiff	4	2	2
hepg2_0001_0002_B3_Trofloxacin_1	cfa06d58dc0a309a4011c482369dc4b5.tiff	5	2	2
hepg2_0001_0002_B3_Trofloxacin_1	f963d0b76b6f4e5f0195095192d08e37.tiff	6	2	2
hepg2_0001_0002_B3_Trofloxacin_1	0d8a820c45c864a2e305b4ed4c5ae8fc.tiff	7	2	2
hepg2_0001_0002_B3_Trofloxacin_1	7d8ab594d5646e8d0c110c5cbb70c492.tiff	8	2	2
hepg2_0001_0002_B3_Trofloxacin_1	d61f9a3cd6cb16f79ada9a2677c0d3dd.tiff	9	2	2
hepg2_0001_0002_B3_Trofloxacin_1	c6a53964a3ba880589eae0b2ce1b46e9.tiff	0	3	2
hepg2_0001_0002_B3_Trofloxacin_1	7d820a0b1b5b748ce6d99def8e62d06f.tiff	1	3	2
hepg2_0001_0002_B3_Trofloxacin_1	b4caf991b4189251bc2d467884af44a3.tiff	2	3	2
hepg2_0001_0002_B3_Trofloxacin_1	68067edd7e0724ddc6207e466732ed2f.tiff	3	3	2
hepg2_0001_0002_B3_Trofloxacin_1	f9ad759a0f9c7a46921f34e7d85deb35.tiff	4	3	2
hepg2_0001_0002_B3_Trofloxacin_1	6044444909e1c3f69c30c2557ac749f6.tiff	5	3	2
hepg2_0001_0002_B3_Trofloxacin_1	e7cd3a0134265cc0b79158f75359aa49.tiff	6	3	2
hepg2_0001_0002_B3_Trofloxacin_1	57a97ffb979efca6b765dcde50689ad5.tiff	7	3	2
hepg2_0001_0002_B3_Trofloxacin_1	247a7a11bac6dd790e0115f4a98e459c.tiff	8	3	2
hepg2_0001_0002_B3_Trofloxacin_1	824fd38f855bad87d9772c90eb23179c.tiff	9	3	2
hepg2_0001_0002_B4_Trofloxacin_10	0d740dc88219099af7962c6652b9f137.tiff	0	0	2
hepg2_0001_0002_B4_Trofloxacin_10	fce6a56ef5f3b13113a11d20b6633ccc.tiff	1	0	2
hepg2_0001_0002_B4_Trofloxacin_10	d06756ea04a3c84d2922c66cd92166bc.tiff	2	0	2
hepg2_0001_0002_B4_Trofloxacin_10	adeff612d5e474766fbb7aed514896a1.tiff	3	0	2
hepg2_0001_0002_B4_Trofloxacin_10	f3313738155be096f6fd1192db23e4aa.tiff	4	0	2
hepg2_0001_0002_B4_Trofloxacin_10	8dd7bc717040366fbede5e961e9b2aaf.tiff	5	0	2
hepg2_0001_0002_B4_Trofloxacin_10	126d19957ab7a6c3292a1b95222bbf57.tiff	6	0	2
hepg2_0001_0002_B4_Trofloxacin_10	cc7d723a902bda1081e88aca9a506563.tiff	7	0	2
hepg2_0001_0002_B4_Trofloxacin_10	3a77cc9fcd712c87f53a42d4b4d2b3d3.tiff	8	0	2
hepg2_0001_0002_B4_Trofloxacin_10	ea6da9e64ce6d5ab15bad8f767e59acb.tiff	9	0	2
hepg2_0001_0002_B4_Trofloxacin_10	bed470acdbcde9b95fbfea58cf4a3c30.tiff	0	1	2
hepg2_0001_0002_B4_Trofloxacin_10	ec4ee316c17385a51040aca2a183bb0a.tiff	1	1	2
hepg2_0001_0002_B4_Trofloxacin_10	ed0a4bb0590ff7da33d72196b366e623.tiff	2	1	2
hepg2_0001_0002_B4_Trofloxacin_10	36df59543d2056f11bb5545da9f69387.tiff	3	1	2
hepg2_0001_0002_B4_Trofloxacin_10	bd88a7b3cf85e7460c131506cbb83e4a.tiff	4	1	2
hepg2_0001_0002_B4_Trofloxacin_10	34ce94b4af7da4c17c05bd339c646c11.tiff	5	1	2
hepg2_0001_0002_B4_Trofloxacin_10	4825a85fc7bab681dc655dd23ca66161.tiff	6	1	2
hepg2_0001_0002_B4_Trofloxacin_10	46ac7c569e84a5c0a44bb5940e2e06f4.tiff	7	1	2
hepg2_0001_0002_B4_Trofloxacin_10	034c682b986674280c800b860db4e952.tiff	8	1	2
hepg2_0001_0002_B4_Trofloxacin_10	6100ef8091ce8f0ef094cb9291c74a47.tiff	9	1	2
hepg2_0001_0002_B4_Trofloxacin_10	8e2c0f795ccb1c98de35fab0e298c4fe.tiff	0	2	2
hepg2_0001_0002_B4_Trofloxacin_10	a416e686f28b2b570bade905bbef667a.tiff	1	2	2
hepg2_0001_0002_B4_Trofloxacin_10	657bc6853106e10996de53f0b2fa4d6f.tiff	2	2	2
hepg2_0001_0002_B4_Trofloxacin_10	4929d97a79148c104cb8e86187cba948.tiff	3	2	2
hepg2_0001_0002_B4_Trofloxacin_10	49e6ee3c9d97a5bc16ae33f4fd48b348.tiff	4	2	2
hepg2_0001_0002_B4_Trofloxacin_10	7b5faa315358466410e288bc4a6ee29f.tiff	5	2	2
hepg2_0001_0002_B4_Trofloxacin_10	a5123bfd72466838f5403b266db2e38a.tiff	6	2	2
hepg2_0001_0002_B4_Trofloxacin_10	0dbfba324d6205f35adf17bca6fb4ee4.tiff	7	2	2
hepg2_0001_0002_B4_Trofloxacin_10	cff031a17239f4d094473c52bff31ac6.tiff	8	2	2
hepg2_0001_0002_B4_Trofloxacin_10	b10e45d0d02b73bce2e82530b9c849c0.tiff	9	2	2
hepg2_0001_0002_B4_Trofloxacin_10	61606f4ca7f5c04cf079f649425f4012.tiff	0	3	2
hepg2_0001_0002_B4_Trofloxacin_10	8524b87d8e754bca55fd2b8826ee52bd.tiff	1	3	2
hepg2_0001_0002_B4_Trofloxacin_10	fea5ae70b89b72c72d0dc08795bf6bb9.tiff	2	3	2
hepg2_0001_0002_B4_Trofloxacin_10	2e12eaacfc859a35bc4039064ae820c7.tiff	3	3	2
hepg2_0001_0002_B4_Trofloxacin_10	5bb311acb80be893d45f72b21d03e2c8.tiff	4	3	2
hepg2_0001_0002_B4_Trofloxacin_10	222f00c840b30952fa115faa629844d3.tiff	5	3	2
hepg2_0001_0002_B4_Trofloxacin_10	12db6467107de57d91b1f0c554a49565.tiff	6	3	2
hepg2_0001_0002_B4_Trofloxacin_10	2463ab10a59a90af635c42fb2ac44844.tiff	7	3	2
hepg2_0001_0002_B4_Trofloxacin_10	71efc04020f3a22f272d97a88d1698c4.tiff	8	3	2
hepg2_0001_0002_B4_Trofloxacin_10	5d4bf290dcf99a8b6ea0ef440732ef81.tiff	9	3	2
hepg2_0001_0002_B5_Trofloxacin_100	ad775b13b6120ef4626d3afa1f8d4106.tiff	0	0	2
hepg2_0001_0002_B5_Trofloxacin_100	7829074297fa0f9f6802bfaa2c2d9f66.tiff	1	0	2
hepg2_0001_0002_B5_Trofloxacin_100	dbae0c5bf078ac47e2b216408107f814.tiff	2	0	2
hepg2_0001_0002_B5_Trofloxacin_100	2971d1e8bfa60fb444d172218df4dd20.tiff	3	0	2
hepg2_0001_0002_B5_Trofloxacin_100	44d605e64321cbeb260a7ab353da8139.tiff	4	0	2
hepg2_0001_0002_B5_Trofloxacin_100	d560d3c95efdd8a7e3b458cb1bab5f11.tiff	5	0	2
hepg2_0001_0002_B5_Trofloxacin_100	2bf465cba58e4a52434ee898e70d162d.tiff	6	0	2
hepg2_0001_0002_B5_Trofloxacin_100	7be1109915e5e2870d8996099cf51b47.tiff	7	0	2
hepg2_0001_0002_B5_Trofloxacin_100	9c29409a23661135a126c432d76ea188.tiff	8	0	2
hepg2_0001_0002_B5_Trofloxacin_100	3a06f532ceaa8ce49cd5b01b00dfb86b.tiff	9	0	2
hepg2_0001_0002_B5_Trofloxacin_100	136bfd9a5f314e6282e7a6d9f4af937b.tiff	0	1	2
hepg2_0001_0002_B5_Trofloxacin_100	53d6f8f7f96c84e54bb29b1444d1b581.tiff	1	1	2
hepg2_0001_0002_B5_Trofloxacin_100	fddc1c1c3bf05a73715cd511fa00d752.tiff	2	1	2
hepg2_0001_0002_B5_Trofloxacin_100	5b328f9d16c0aa4072704a9fc00613e3.tiff	3	1	2
hepg2_0001_0002_B5_Trofloxacin_100	f9dbaa89d7ac4545682e692e333da799.tiff	4	1	2
hepg2_0001_0002_B5_Trofloxacin_100	7c0186f1107e69962f9b0d119a140e07.tiff	5	1	2
hepg2_0001_0002_B5_Trofloxacin_100	4e0691df02853bc8f0ce463ec8f05b4b.tiff	6	1	2
hepg2_0001_0002_B5_Trofloxacin_100	39d43091a3741535333d184620f28de6.tiff	7	1	2
hepg2_0001_0002_B5_Trofloxacin_100	2d52daff25f592e29a4166fc4d6046d7.tiff	8	1	2
hepg2_0001_0002_B5_Trofloxacin_100	721cceff75cf9d5bcdae11ea474e2e6a.tiff	9	1	2
hepg2_0001_0002_B5_Trofloxacin_100	b5499f600e434b52ab8f973578f13c60.tiff	0	2	2
hepg2_0001_0002_B5_Trofloxacin_100	dfb940b2f4be8c5c716afe12075d4203.tiff	1	2	2
hepg2_0001_0002_B5_Trofloxacin_100	d6329e8841f904b4ee7393f9f3a44aaa.tiff	2	2	2
hepg2_0001_0002_B5_Trofloxacin_100	e41d95a3702bcb11c3327285416281a1.tiff	3	2	2
hepg2_0001_0002_B5_Trofloxacin_100	1d0132e5fb040412b92eda9f85466ca8.tiff	4	2	2
hepg2_0001_0002_B5_Trofloxacin_100	eec4181247727f429bf8b4fbfd3bfeba.tiff	5	2	2
hepg2_0001_0002_B5_Trofloxacin_100	fdff61ac909e4988112642bbd4d98445.tiff	6	2	2
hepg2_0001_0002_B5_Trofloxacin_100	347376a31d8cdf2847fe8542d85b8f0e.tiff	7	2	2
hepg2_0001_0002_B5_Trofloxacin_100	e2507dadbd8c227e5ec4cb47e199c69e.tiff	8	2	2
hepg2_0001_0002_B5_Trofloxacin_100	c2fd6a7e0ba6cb28cddd24395d775e4a.tiff	9	2	2
hepg2_0001_0002_B5_Trofloxacin_100	b99ff824ccda05b2409991f2a91a0137.tiff	0	3	2
hepg2_0001_0002_B5_Trofloxacin_100	6d2b21cb961c3513f993ca0e0e134bc6.tiff	1	3	2
hepg2_0001_0002_B5_Trofloxacin_100	cb0a2e969e88ed11a2b9719f910755b3.tiff	2	3	2
hepg2_0001_0002_B5_Trofloxacin_100	ff8b5184a545a060f3ccb6bbad3d10ae.tiff	3	3	2
hepg2_0001_0002_B5_Trofloxacin_100	4adf3d8aa0e1bdea18867d1d7a814656.tiff	4	3	2
hepg2_0001_0002_B5_Trofloxacin_100	8fdddc31eaeecc4ccb867b9dc5826c41.tiff	5	3	2
hepg2_0001_0002_B5_Trofloxacin_100	58d3d8d0fb1a60e3e1fbc81674904363.tiff	6	3	2
hepg2_0001_0002_B5_Trofloxacin_100	56cbcb613603338f9504f17f40063a6b.tiff	7	3	2
hepg2_0001_0002_B5_Trofloxacin_100	5fa3c4ad2bfd3861b8957fd942ed5eca.tiff	8	3	2
hepg2_0001_0002_B5_Trofloxacin_100	cd45c5b3b2b696397dbbb8602c638ad4.tiff	9	3	2
hepg2_0001_0002_B6_Entacapone_0	5c2dd3f18312e58c117707a95f6f336a.tiff	0	0	0
hepg2_0001_0002_B6_Entacapone_0	6bb6f286e17d5374cf0d1b237b1e92b7.tiff	1	0	0
hepg2_0001_0002_B6_Entacapone_0	aa78f4882119c4af44862aa464750e4c.tiff	2	0	0
hepg2_0001_0002_B6_Entacapone_0	69a898937f88eb4c78038d92c8de34f3.tiff	3	0	0
hepg2_0001_0002_B6_Entacapone_0	dcb5e5d46775e82368898bca5872ab08.tiff	4	0	0
hepg2_0001_0002_B6_Entacapone_0	8b33893534f9fcaba939127dddc608d9.tiff	5	0	0
hepg2_0001_0002_B6_Entacapone_0	6a183791108612cf08b652d371464573.tiff	6	0	0
hepg2_0001_0002_B6_Entacapone_0	14156382dbc0575c01c8ccd8d2c57d2b.tiff	7	0	0
hepg2_0001_0002_B6_Entacapone_0	2a31606e1d99fb1d4b8d9bd98edb2ea5.tiff	8	0	0
hepg2_0001_0002_B6_Entacapone_0	1ab68bffabcae312dea4b2d0a29ba89d.tiff	9	0	0
hepg2_0001_0002_B6_Entacapone_0	a9632f04704cfbc3448c670ac0a936e1.tiff	0	1	0
hepg2_0001_0002_B6_Entacapone_0	13907f223b2ad676a034d012d2a201c3.tiff	1	1	0
hepg2_0001_0002_B6_Entacapone_0	c7c677e7888af7c4d0d99701b2860b88.tiff	2	1	0
hepg2_0001_0002_B6_Entacapone_0	aa0e57a603d0bad25baa8f132112e33d.tiff	3	1	0
hepg2_0001_0002_B6_Entacapone_0	80eaf3ab14ee306dbdab097776fd872d.tiff	4	1	0
hepg2_0001_0002_B6_Entacapone_0	0aec6220adfed143f1ac00492fd50921.tiff	5	1	0
hepg2_0001_0002_B6_Entacapone_0	610dcab7417b01ac4bd011573ca805ee.tiff	6	1	0
hepg2_0001_0002_B6_Entacapone_0	dc0f57b71f2557923ac71ec565a3f201.tiff	7	1	0
hepg2_0001_0002_B6_Entacapone_0	147a06ffc31f4bd5d48d6c6766e78018.tiff	8	1	0
hepg2_0001_0002_B6_Entacapone_0	021f3e8de4a2928bd2c1a2e7458f6d0c.tiff	9	1	0
hepg2_0001_0002_B6_Entacapone_0	5b9020cf490f941efd15bdb543c33fbd.tiff	0	2	0
hepg2_0001_0002_B6_Entacapone_0	e5ef709c34366a7d4976dd9c16450c60.tiff	1	2	0
hepg2_0001_0002_B6_Entacapone_0	eac4ad0d8e1759f948023e2549024f1c.tiff	2	2	0
hepg2_0001_0002_B6_Entacapone_0	de93905059d523efa475dd578c156f6d.tiff	3	2	0
hepg2_0001_0002_B6_Entacapone_0	ca8caa16077a923c12ab912e4dba416a.tiff	4	2	0
hepg2_0001_0002_B6_Entacapone_0	944031f35b2833918e8dc3e3af6c0f04.tiff	5	2	0
hepg2_0001_0002_B6_Entacapone_0	cb35e702e41e0d29fe53b229890584bb.tiff	6	2	0
hepg2_0001_0002_B6_Entacapone_0	7266905fe6365085b8ddb6933210c955.tiff	7	2	0
hepg2_0001_0002_B6_Entacapone_0	880b0e8ee7df7c528ffc6858248784f9.tiff	8	2	0
hepg2_0001_0002_B6_Entacapone_0	0ce47ae3cadd088aa2ea507ae2a8ee0a.tiff	9	2	0
hepg2_0001_0002_B6_Entacapone_0	0e62bbde5845d9f46787ec4130f02078.tiff	0	3	0
hepg2_0001_0002_B6_Entacapone_0	190101eb94a0befa9328f36c33e29a0f.tiff	1	3	0
hepg2_0001_0002_B6_Entacapone_0	6a2ba5b291c6f4a7c226f562ae28287e.tiff	2	3	0
hepg2_0001_0002_B6_Entacapone_0	ae64611dc374d8dd56309d40da534277.tiff	3	3	0
hepg2_0001_0002_B6_Entacapone_0	7cb2a0ca0d869a1f40ee9a3fafdfaeca.tiff	4	3	0
hepg2_0001_0002_B6_Entacapone_0	0dfeb82532c118b1f325cc8bfb1bcba8.tiff	5	3	0
hepg2_0001_0002_B6_Entacapone_0	3a9fbdde5a41fbd37d3b2befadc588b3.tiff	6	3	0
hepg2_0001_0002_B6_Entacapone_0	af70f025b590a93790b62e2e56aef685.tiff	7	3	0
hepg2_0001_0002_B6_Entacapone_0	4acbc0bef8fc884bebe7949a55e31529.tiff	8	3	0
hepg2_0001_0002_B6_Entacapone_0	4f2277a55239e7d2765a1e63699f9085.tiff	9	3	0
hepg2_0001_0002_B7_Entacapone_1	9987b014f75800daf0ad026e80f8d2cd.tiff	0	0	1
hepg2_0001_0002_B7_Entacapone_1	72e6760328e12470f72622732d8ea250.tiff	1	0	1
hepg2_0001_0002_B7_Entacapone_1	941d0f6b0c78ecf341ae33ad56104f5e.tiff	2	0	1
hepg2_0001_0002_B7_Entacapone_1	b3df3a5744a8287259247c62b51b1b21.tiff	3	0	1
hepg2_0001_0002_B7_Entacapone_1	8fa21ffb205aa252217b2a21b491f911.tiff	4	0	1
hepg2_0001_0002_B7_Entacapone_1	97040e3777ab99eb551be2c1f3e92f02.tiff	5	0	1
hepg2_0001_0002_B7_Entacapone_1	519d8cb0a40d1bb419cc93184f9d8a34.tiff	6	0	1
hepg2_0001_0002_B7_Entacapone_1	7721e365e416e133731b5b32ac007542.tiff	7	0	1
hepg2_0001_0002_B7_Entacapone_1	b6062fcad8b94b2bf1015fcad4de1972.tiff	8	0	1
hepg2_0001_0002_B7_Entacapone_1	63d7fdeedcd9893b0ad7a1b75984a30e.tiff	9	0	1
hepg2_0001_0002_B7_Entacapone_1	81856f29b9ea67cf498f9cb585e8b470.tiff	0	1	1
hepg2_0001_0002_B7_Entacapone_1	e19bd0694fab374d28834e7e354f80cf.tiff	1	1	1
hepg2_0001_0002_B7_Entacapone_1	1f2cb0af221bb0a385c90654295d1912.tiff	2	1	1
hepg2_0001_0002_B7_Entacapone_1	9ab39fa99ad3784b75d2722a0a4882ba.tiff	3	1	1
hepg2_0001_0002_B7_Entacapone_1	8a49fc9c89e45337be897ecb065dc718.tiff	4	1	1
hepg2_0001_0002_B7_Entacapone_1	9a86be396014d33d545b5d04d1fdc8fd.tiff	5	1	1
hepg2_0001_0002_B7_Entacapone_1	b05de491adfc1d74c6701e6c94e8bcfe.tiff	6	1	1
hepg2_0001_0002_B7_Entacapone_1	8d6de907f6fd5445dea6f3c8865c4e2b.tiff	7	1	1
hepg2_0001_0002_B7_Entacapone_1	6a8b06dbda3c54486e20b0b94569e629.tiff	8	1	1
hepg2_0001_0002_B7_Entacapone_1	ff4d70a764b46b491154b27447bf4d26.tiff	9	1	1
hepg2_0001_0002_B7_Entacapone_1	cf5afe174403067dfc8aa47ff1be2cc9.tiff	0	2	1
hepg2_0001_0002_B7_Entacapone_1	61b54f150de40abfe6acd986cf1dfbaf.tiff	1	2	1
hepg2_0001_0002_B7_Entacapone_1	c47479625ae77c44355b22405cb4610d.tiff	2	2	1
hepg2_0001_0002_B7_Entacapone_1	700f3bf5caf2d15c0c98e028d7a85aa7.tiff	3	2	1
hepg2_0001_0002_B7_Entacapone_1	d1a182afeed780d91f60a6a6575f2cda.tiff	4	2	1
hepg2_0001_0002_B7_Entacapone_1	4911f0242ef4ddb65ee6ee4cd2aac626.tiff	5	2	1
hepg2_0001_0002_B7_Entacapone_1	7b7f2db27508db0c9f7da58c9cbe1163.tiff	6	2	1
hepg2_0001_0002_B7_Entacapone_1	494a7fcfa077a83a75fbb3693003916c.tiff	7	2	1
hepg2_0001_0002_B7_Entacapone_1	ef451fc22c5f2b31effaf4750efe659b.tiff	8	2	1
hepg2_0001_0002_B7_Entacapone_1	9c3307f2f3ca0aebdc112ec67afdaada.tiff	9	2	1
hepg2_0001_0002_B7_Entacapone_1	be9fa1e647ddd9faa42871bc7947db6b.tiff	0	3	1
hepg2_0001_0002_B7_Entacapone_1	833da94b501b85c4ddfc69229353a44c.tiff	1	3	1
hepg2_0001_0002_B7_Entacapone_1	70c40f25d196840adedd885a577a3d8f.tiff	2	3	1
hepg2_0001_0002_B7_Entacapone_1	eecb93166286bd7f9a20d3bb9fabc26a.tiff	3	3	1
hepg2_0001_0002_B7_Entacapone_1	46e213f4f5d06e57027d4efdc15e685e.tiff	4	3	1
hepg2_0001_0002_B7_Entacapone_1	3cea6be096cfea2b6332119cdacaab3e.tiff	5	3	1
hepg2_0001_0002_B7_Entacapone_1	bcc79c3013262de440d73462a4d653c1.tiff	6	3	1
hepg2_0001_0002_B7_Entacapone_1	97061c4efd6172c75956e74b5c1ee15e.tiff	7	3	1
hepg2_0001_0002_B7_Entacapone_1	ca5b58819cb90268631af8bd739f26ae.tiff	8	3	1
hepg2_0001_0002_B7_Entacapone_1	4918104e3ec826839f5e4172a27b8832.tiff	9	3	1
hepg2_0001_0002_B8_Entacapone_10	3dde5c3ecb3a029ae48bc32d03ddcb97.tiff	0	0	1
hepg2_0001_0002_B8_Entacapone_10	47ec9088c7cd0378c96788cd0c3f4e2d.tiff	1	0	1
hepg2_0001_0002_B8_Entacapone_10	9c76b03912ea60a27abcefc368f07fcc.tiff	2	0	1
hepg2_0001_0002_B8_Entacapone_10	4aed1b05fcefe875f487df306539a4b2.tiff	3	0	1
hepg2_0001_0002_B8_Entacapone_10	5ee7d5953683cc028e9a55339f0d1884.tiff	4	0	1
hepg2_0001_0002_B8_Entacapone_10	710e7752c2f67e16054f9c17e7718ae8.tiff	5	0	1
hepg2_0001_0002_B8_Entacapone_10	23fe94446a04bb280d794ed5bb3a4d3c.tiff	6	0	1
hepg2_0001_0002_B8_Entacapone_10	60b2da3380d1241c2e577692b393d0ef.tiff	7	0	1
hepg2_0001_0002_B8_Entacapone_10	13caf3188998e5b848befdb06a3bef5d.tiff	8	0	1
hepg2_0001_0002_B8_Entacapone_10	e67c4f27cb47e78475cdfbe40d29a90d.tiff	9	0	1
hepg2_0001_0002_B8_Entacapone_10	e93ed79d724c29985bc48d546a7447f0.tiff	0	1	1
hepg2_0001_0002_B8_Entacapone_10	720a6d10054fc0f84aa21ccdb3790271.tiff	1	1	1
hepg2_0001_0002_B8_Entacapone_10	1ccd3de6c29f7b5afddc4f264ff69465.tiff	2	1	1
hepg2_0001_0002_B8_Entacapone_10	343033aeb99c4863596874708da290bc.tiff	3	1	1
hepg2_0001_0002_B8_Entacapone_10	4b77f59567597d91de5ea18bc67505a4.tiff	4	1	1
hepg2_0001_0002_B8_Entacapone_10	1117d23ee97daf13beec9fab4709ff50.tiff	5	1	1
hepg2_0001_0002_B8_Entacapone_10	97ae2760828a084e15cd30abdb1dc069.tiff	6	1	1
hepg2_0001_0002_B8_Entacapone_10	5fefefdd90ae4f925e205e294e4d7335.tiff	7	1	1
hepg2_0001_0002_B8_Entacapone_10	c5a56ca14763e462af41d047b8146c6e.tiff	8	1	1
hepg2_0001_0002_B8_Entacapone_10	70fc8b1caa15a121b2f66ddeb00a27a1.tiff	9	1	1
hepg2_0001_0002_B8_Entacapone_10	75d1bba7fee6b4bd62ed94dfdcf3c051.tiff	0	2	1
hepg2_0001_0002_B8_Entacapone_10	3dd05222489208fd43772d280c8428a9.tiff	1	2	1
hepg2_0001_0002_B8_Entacapone_10	8b035a34c1200ee03570caa3958f866e.tiff	2	2	1
hepg2_0001_0002_B8_Entacapone_10	6aeefcf44ee387ce69e8259ba076cd07.tiff	3	2	1
hepg2_0001_0002_B8_Entacapone_10	8798f70d664fb45174901bda1fc11e24.tiff	4	2	1
hepg2_0001_0002_B8_Entacapone_10	368c0f3a94632a6421d45c3dfe386289.tiff	5	2	1
hepg2_0001_0002_B8_Entacapone_10	defbeab76bb2cb6d512377680a8c491d.tiff	6	2	1
hepg2_0001_0002_B8_Entacapone_10	34d438b8b78c2a2e1bce6e2e202cb17d.tiff	7	2	1
hepg2_0001_0002_B8_Entacapone_10	ebf604305bd4d1700524ce85ff820708.tiff	8	2	1
hepg2_0001_0002_B8_Entacapone_10	48c392f71792e34057bdbd66d5d2eb86.tiff	9	2	1
hepg2_0001_0002_B8_Entacapone_10	b696ebddf8fceb7b50016cd814341127.tiff	0	3	1
hepg2_0001_0002_B8_Entacapone_10	911bff48300e26a3cb10ecf7be76555e.tiff	1	3	1
hepg2_0001_0002_B8_Entacapone_10	4d339ba3fa15497f0fc7e438236e2d27.tiff	2	3	1
hepg2_0001_0002_B8_Entacapone_10	03485228bf5d532c5199d931598342e2.tiff	3	3	1
hepg2_0001_0002_B8_Entacapone_10	712a35a62edc00b093f3c025a375ee0d.tiff	4	3	1
hepg2_0001_0002_B8_Entacapone_10	b5e5d6431a49478f21784786cc82b36b.tiff	5	3	1
hepg2_0001_0002_B8_Entacapone_10	c8a4bd40af532b63fa987278b0cd61b8.tiff	6	3	1
hepg2_0001_0002_B8_Entacapone_10	4a11cadbaada5ace3d196390adbe0d77.tiff	7	3	1
hepg2_0001_0002_B8_Entacapone_10	a7cc15c5fed7e0f57deb216e2c4eae4d.tiff	8	3	1
hepg2_0001_0002_B8_Entacapone_10	241269787de1d145d686dfe73012a14e.tiff	9	3	1
hepg2_0001_0002_B9_Entacapone_100	71f77c89b61517ffcf7b0e5f53e2e695.tiff	0	0	1
hepg2_0001_0002_B9_Entacapone_100	5654a47aad63cdbb3babdf651a0486c4.tiff	1	0	1
hepg2_0001_0002_B9_Entacapone_100	c62bc0bb5a41f5e874616c9c26f1760f.tiff	2	0	1
hepg2_0001_0002_B9_Entacapone_100	c61df9016a11225038ba44cda3b8d7f3.tiff	3	0	1
hepg2_0001_0002_B9_Entacapone_100	f906e998c9f51200e0525b71880b0686.tiff	4	0	1
hepg2_0001_0002_B9_Entacapone_100	0040738db47611f9dfc139c465b24977.tiff	5	0	1
hepg2_0001_0002_B9_Entacapone_100	f0a42230d35f7a1c513428f0e6dd97d3.tiff	6	0	1
hepg2_0001_0002_B9_Entacapone_100	0087262c1bec73bf53b4e44976e53af6.tiff	7	0	1
hepg2_0001_0002_B9_Entacapone_100	477b2dbdcf79d29fc468ee345ade9973.tiff	8	0	1
hepg2_0001_0002_B9_Entacapone_100	acaf7ac57b90c9ae234c7e9c6422ee45.tiff	9	0	1
hepg2_0001_0002_B9_Entacapone_100	f8bd27ac0ea70e77e57f4b1116437517.tiff	0	1	1
hepg2_0001_0002_B9_Entacapone_100	2f87edc226e9a7f23a59c71c030ccb47.tiff	1	1	1
hepg2_0001_0002_B9_Entacapone_100	f162f45934a8890cddb66f2929471141.tiff	2	1	1
hepg2_0001_0002_B9_Entacapone_100	f8c88a1f82cc96c27e284cf1c6de00f1.tiff	3	1	1
hepg2_0001_0002_B9_Entacapone_100	4b9f5eb71f62ab0b9d8db4e72b8b113c.tiff	4	1	1
hepg2_0001_0002_B9_Entacapone_100	05ecb1625841e5e2d6b43f971f7c4faa.tiff	5	1	1
hepg2_0001_0002_B9_Entacapone_100	29944982465fb4182e772a01cf8e8042.tiff	6	1	1
hepg2_0001_0002_B9_Entacapone_100	f60b0958cc182ffe049650afab362bb2.tiff	7	1	1
hepg2_0001_0002_B9_Entacapone_100	ca513865a792152fe859185ebbb1784f.tiff	8	1	1
hepg2_0001_0002_B9_Entacapone_100	d1af653ec25764eb85e39bfa7bdc878d.tiff	9	1	1
hepg2_0001_0002_B9_Entacapone_100	0fb0274187628d9aa645336769e13690.tiff	0	2	1
hepg2_0001_0002_B9_Entacapone_100	a9097b40bc82a6a6c65c8c8fddf31805.tiff	1	2	1
hepg2_0001_0002_B9_Entacapone_100	c56525d25448d80dc8bb92f8a0b958b7.tiff	2	2	1
hepg2_0001_0002_B9_Entacapone_100	03cfb4b7e2b23fbce774d57b4a8715b9.tiff	3	2	1
hepg2_0001_0002_B9_Entacapone_100	79383beed60c44bb8ff0d3fbd93c00c5.tiff	4	2	1
hepg2_0001_0002_B9_Entacapone_100	bc6b67c56b82ae60db14fbca61d2fa56.tiff	5	2	1
hepg2_0001_0002_B9_Entacapone_100	3349f0a06735d81135e2462905769b63.tiff	6	2	1
hepg2_0001_0002_B9_Entacapone_100	3fd5b53f9cfe3860ec17e40f54dbc998.tiff	7	2	1
hepg2_0001_0002_B9_Entacapone_100	5dda37506096fd7a04f6c33e62f36aca.tiff	8	2	1
hepg2_0001_0002_B9_Entacapone_100	ca5335bc69fdb2a526cd38de6b45182e.tiff	9	2	1
hepg2_0001_0002_B9_Entacapone_100	2d3fa20b01dce0945a4c0972667417e0.tiff	0	3	1
hepg2_0001_0002_B9_Entacapone_100	5118fd67db8f1f48c7fba0e472ef8c4d.tiff	1	3	1
hepg2_0001_0002_B9_Entacapone_100	47e45ac19e1c48f60d45977a6a0d63c3.tiff	2	3	1
hepg2_0001_0002_B9_Entacapone_100	38e28a96768f21c3b119b2fb57c52187.tiff	3	3	1
hepg2_0001_0002_B9_Entacapone_100	1d943b7027f81a55895e39409697032f.tiff	4	3	1
hepg2_0001_0002_B9_Entacapone_100	0686ad42dcede9b8cff59840fb88f33c.tiff	5	3	1
hepg2_0001_0002_B9_Entacapone_100	55e88b052d7d5c1c33086266fd5df989.tiff	6	3	1
hepg2_0001_0002_B9_Entacapone_100	f3d7b23a0d9bf60735bc703a780a0180.tiff	7	3	1
hepg2_0001_0002_B9_Entacapone_100	664e35d5ef03be4512b418b33099c31c.tiff	8	3	1
hepg2_0001_0002_B9_Entacapone_100	cc77579385a3be6a6419f1e75a2d6fe6.tiff	9	3	1
hepg2_0001_0002_C2_Trofloxacin_0	f229dbbae6ef151cb3d335f8be6f3463.tiff	0	0	0
hepg2_0001_0002_C2_Trofloxacin_0	381af5ca3a69ee71ab7597ca16935b9c.tiff	1	0	0
hepg2_0001_0002_C2_Trofloxacin_0	362c3e8be9490a68cb13358cfcf97b06.tiff	2	0	0
hepg2_0001_0002_C2_Trofloxacin_0	e661c1d6e971f93fa0c1c932d758eec9.tiff	3	0	0
hepg2_0001_0002_C2_Trofloxacin_0	a88179a34af1973529991255ce2aedf4.tiff	4	0	0
hepg2_0001_0002_C2_Trofloxacin_0	10b82e99f3537964c9304c49df1b3e6d.tiff	5	0	0
hepg2_0001_0002_C2_Trofloxacin_0	2dbf11142280e2716f43723f522d5120.tiff	6	0	0
hepg2_0001_0002_C2_Trofloxacin_0	6eb6b754b66e66480ef7f5a82d98eb98.tiff	7	0	0
hepg2_0001_0002_C2_Trofloxacin_0	23099078945fd815103208d57d170d50.tiff	8	0	0
hepg2_0001_0002_C2_Trofloxacin_0	cc73f462c6250d5f1b8c08df8be92632.tiff	9	0	0
hepg2_0001_0002_C2_Trofloxacin_0	5bef421b876c7bd126572f80dab27d24.tiff	0	1	0
hepg2_0001_0002_C2_Trofloxacin_0	80388e1423bbe5cd48b590e94c34b5c2.tiff	1	1	0
hepg2_0001_0002_C2_Trofloxacin_0	02bb2ee60976f7f679f53df9966db5f3.tiff	2	1	0
hepg2_0001_0002_C2_Trofloxacin_0	db483724008bdde9234ab7ebe7afc073.tiff	3	1	0
hepg2_0001_0002_C2_Trofloxacin_0	4c15879b3d4d3dc31128f558ebbfc277.tiff	4	1	0
hepg2_0001_0002_C2_Trofloxacin_0	7b8152fe047530dbb4440a89477a983a.tiff	5	1	0
hepg2_0001_0002_C2_Trofloxacin_0	8ee6773a2ad01dde0cae9c618c77934a.tiff	6	1	0
hepg2_0001_0002_C2_Trofloxacin_0	da2cca5fe9d46322148c43873445732c.tiff	7	1	0
hepg2_0001_0002_C2_Trofloxacin_0	20d0a12903ef082354f90cb340097438.tiff	8	1	0
hepg2_0001_0002_C2_Trofloxacin_0	f0ce04880b4dfe827c441cbb214f6313.tiff	9	1	0
hepg2_0001_0002_C2_Trofloxacin_0	84a016e8ecc1a55f1059beb2a525f899.tiff	0	2	0
hepg2_0001_0002_C2_Trofloxacin_0	ea88830e5672ffc466c635c32df1ef4f.tiff	1	2	0
hepg2_0001_0002_C2_Trofloxacin_0	883ccf98caec68c48c13eeabe3281e6a.tiff	2	2	0
hepg2_0001_0002_C2_Trofloxacin_0	8bb1aaa82ff598e244dc53d0713b6ecb.tiff	3	2	0
hepg2_0001_0002_C2_Trofloxacin_0	b9f120404cc3e3abbbe041a7802f2f93.tiff	4	2	0
hepg2_0001_0002_C2_Trofloxacin_0	be2cfb2886f3f6ba2574dc39ff64f345.tiff	5	2	0
hepg2_0001_0002_C2_Trofloxacin_0	d580fbe5a9640d646f844ded3758c67b.tiff	6	2	0
hepg2_0001_0002_C2_Trofloxacin_0	dc9fbd284b1baacdcff23c6bf5565742.tiff	7	2	0
hepg2_0001_0002_C2_Trofloxacin_0	cad6c531c3e437ea229618ad48983849.tiff	8	2	0
hepg2_0001_0002_C2_Trofloxacin_0	d7b142464a134eddbe299daf50555490.tiff	9	2	0
hepg2_0001_0002_C2_Trofloxacin_0	27bcf49bc29037f1bfeace2fa95d2fae.tiff	0	3	0
hepg2_0001_0002_C2_Trofloxacin_0	99a845d54740ef8ca08853dd179db831.tiff	1	3	0
hepg2_0001_0002_C2_Trofloxacin_0	fffe76e651392922b8d91019a9d7efba.tiff	2	3	0
hepg2_0001_0002_C2_Trofloxacin_0	d2128980c6e9f045bf4a5473d56b05bc.tiff	3	3	0
hepg2_0001_0002_C2_Trofloxacin_0	ba3d3d06a84ba2c921e80810aae93d01.tiff	4	3	0
hepg2_0001_0002_C2_Trofloxacin_0	59f503436055c9a213e3eb8121a49e6b.tiff	5	3	0
hepg2_0001_0002_C2_Trofloxacin_0	67158725eb99184f012770286ee932e2.tiff	6	3	0
hepg2_0001_0002_C2_Trofloxacin_0	4681d3fb44392962013d2b979fe39ad3.tiff	7	3	0
hepg2_0001_0002_C2_Trofloxacin_0	13e276ee7a29ac12be86581c1ae648ad.tiff	8	3	0
hepg2_0001_0002_C2_Trofloxacin_0	4946aa4cac7e2809bedf2e0901e1a780.tiff	9	3	0
hepg2_0001_0002_C3_Trofloxacin_1	17d0059288b9db5fc3ae03a5b3fb6433.tiff	0	0	2
hepg2_0001_0002_C3_Trofloxacin_1	35c5df443c2c3adbbc0f577578b65152.tiff	1	0	2
hepg2_0001_0002_C3_Trofloxacin_1	a1f16616125659a17fb1713d1566b985.tiff	2	0	2
hepg2_0001_0002_C3_Trofloxacin_1	1c213f4b80bb55544a3b1f5ae1b9a487.tiff	3	0	2
hepg2_0001_0002_C3_Trofloxacin_1	32266edc4e80f01a1196f5d9df8d4c94.tiff	4	0	2
hepg2_0001_0002_C3_Trofloxacin_1	4bc31d3beff418c100e3b39a61e374af.tiff	5	0	2
hepg2_0001_0002_C3_Trofloxacin_1	80d39a787347f568b56ef486b5c54d40.tiff	6	0	2
hepg2_0001_0002_C3_Trofloxacin_1	839e8d0e1c19fb592cf4af8177398515.tiff	7	0	2
hepg2_0001_0002_C3_Trofloxacin_1	3104ebfb3eec1e91dca502c8c52a129c.tiff	8	0	2
hepg2_0001_0002_C3_Trofloxacin_1	616d732e5385d13e0cd534544d51129e.tiff	9	0	2
hepg2_0001_0002_C3_Trofloxacin_1	a9e60e533451834fc583ba56431adc1f.tiff	0	1	2
hepg2_0001_0002_C3_Trofloxacin_1	3423a2a78114f8794141c9c55f769f2b.tiff	1	1	2
hepg2_0001_0002_C3_Trofloxacin_1	39859de2b442a36e789e8cab7a19aa7a.tiff	2	1	2
hepg2_0001_0002_C3_Trofloxacin_1	1a49222cd7adb0429a2ba71c9ffdad5b.tiff	3	1	2
hepg2_0001_0002_C3_Trofloxacin_1	93693265e922d0004359b9f0e6a63941.tiff	4	1	2
hepg2_0001_0002_C3_Trofloxacin_1	a9dda624e9d0fc75590e8731d68e8030.tiff	5	1	2
hepg2_0001_0002_C3_Trofloxacin_1	c87ef496d00e6088f51639bbd5be6238.tiff	6	1	2
hepg2_0001_0002_C3_Trofloxacin_1	a5cf1027210308b5cc6e794202aa543e.tiff	7	1	2
hepg2_0001_0002_C3_Trofloxacin_1	5adc470b08a195d54dcc654d1c12505c.tiff	8	1	2
hepg2_0001_0002_C3_Trofloxacin_1	11987e5a06e8e9977e266a70e88cc276.tiff	9	1	2
hepg2_0001_0002_C3_Trofloxacin_1	df43f3d663fde0e382d3161410d88f6e.tiff	0	2	2
hepg2_0001_0002_C3_Trofloxacin_1	09d4c440a670f99a67a0b353f18f92f4.tiff	1	2	2
hepg2_0001_0002_C3_Trofloxacin_1	dc6f14eb7ec8d848b93dad7abba3859f.tiff	2	2	2
hepg2_0001_0002_C3_Trofloxacin_1	e63a32f20b40a2e56445f3b1e3b2d33f.tiff	3	2	2
hepg2_0001_0002_C3_Trofloxacin_1	754359ce25921f6ae9ddaedc2c212c7d.tiff	4	2	2
hepg2_0001_0002_C3_Trofloxacin_1	7cfccacebc38f2164c7d094197d3849a.tiff	5	2	2
hepg2_0001_0002_C3_Trofloxacin_1	72381b51348cdb0f18c21c72f4222c57.tiff	6	2	2
hepg2_0001_0002_C3_Trofloxacin_1	9f8db1b5ac5689ce3ea7b2fafb797b1f.tiff	7	2	2
hepg2_0001_0002_C3_Trofloxacin_1	5931109edd290f0a7db93d4b50ca22ee.tiff	8	2	2
hepg2_0001_0002_C3_Trofloxacin_1	c6356d15c804cbe85bc54e36266d9f87.tiff	9	2	2
hepg2_0001_0002_C3_Trofloxacin_1	7a7896dde7fed8c5ceed82d28c8ffc10.tiff	0	3	2
hepg2_0001_0002_C3_Trofloxacin_1	69899e1defbbcefd74f7d363a2907c34.tiff	1	3	2
hepg2_0001_0002_C3_Trofloxacin_1	13c641bf310b4e5d4d39c12430f63fd3.tiff	2	3	2
hepg2_0001_0002_C3_Trofloxacin_1	5242fd445f151d7eaef038d602199eca.tiff	3	3	2
hepg2_0001_0002_C3_Trofloxacin_1	4fb2e623e555f8fcfb03e10ae2f742db.tiff	4	3	2
hepg2_0001_0002_C3_Trofloxacin_1	89fbbfa7ce7674b6a52edbba0f86edc5.tiff	5	3	2
hepg2_0001_0002_C3_Trofloxacin_1	18d921a344a8cb06164b7bc3ae26664b.tiff	6	3	2
hepg2_0001_0002_C3_Trofloxacin_1	d25d03b6418ccdb4750742ff200ece05.tiff	7	3	2
hepg2_0001_0002_C3_Trofloxacin_1	4c1708a6d8cd8fc3fb48915a5515da35.tiff	8	3	2
hepg2_0001_0002_C3_Trofloxacin_1	5cc939a1c42f69133221902cd6a637eb.tiff	9	3	2
hepg2_0001_0002_C4_Trofloxacin_10	483856ad48e8b644ec8860bbe524deca.tiff	0	0	2
hepg2_0001_0002_C4_Trofloxacin_10	396946a3678ab97d60594336453ef034.tiff	1	0	2
hepg2_0001_0002_C4_Trofloxacin_10	4f24d24f72bca7b86f31c0925283e8d0.tiff	2	0	2
hepg2_0001_0002_C4_Trofloxacin_10	8e335021e96194b39360d6a862d166ec.tiff	3	0	2
hepg2_0001_0002_C4_Trofloxacin_10	37ff8e6406b82f871bc90c4ccb1f248b.tiff	4	0	2
hepg2_0001_0002_C4_Trofloxacin_10	d999f697c18ede67e5da2d36a386ff3d.tiff	5	0	2
hepg2_0001_0002_C4_Trofloxacin_10	a5bb59796d971702147586626cca3e2a.tiff	6	0	2
hepg2_0001_0002_C4_Trofloxacin_10	f884a0fb6d2b3866d7a94d629eac05d4.tiff	7	0	2
hepg2_0001_0002_C4_Trofloxacin_10	d7966c4701d12d4f4ee97944564fd28c.tiff	8	0	2
hepg2_0001_0002_C4_Trofloxacin_10	4cd95901b3c1d59006729438af28617f.tiff	9	0	2
hepg2_0001_0002_C4_Trofloxacin_10	b839033df1a05f2e988e1d20640b1bf6.tiff	0	1	2
hepg2_0001_0002_C4_Trofloxacin_10	ca51f083a5f9527253601e71fb7f1928.tiff	1	1	2
hepg2_0001_0002_C4_Trofloxacin_10	921ea31b27914d80e19cb9a1214e422e.tiff	2	1	2
hepg2_0001_0002_C4_Trofloxacin_10	41d4cec3d2fa2b0a630b32277bccd4fc.tiff	3	1	2
hepg2_0001_0002_C4_Trofloxacin_10	2cb378f3c50581dee943780b7ef8eb4b.tiff	4	1	2
hepg2_0001_0002_C4_Trofloxacin_10	36561db38a09d72ed777f94c6734db7b.tiff	5	1	2
hepg2_0001_0002_C4_Trofloxacin_10	9fdcce822842d687173a4f94526e88d2.tiff	6	1	2
hepg2_0001_0002_C4_Trofloxacin_10	75767520cf05b881231cf6a581e72094.tiff	7	1	2
hepg2_0001_0002_C4_Trofloxacin_10	7e667e7ca0f1bb8c6604f377522c7796.tiff	8	1	2
hepg2_0001_0002_C4_Trofloxacin_10	748d6cc1345c7ae8af205ee7dd0757f9.tiff	9	1	2
hepg2_0001_0002_C4_Trofloxacin_10	01e0b0d5c872341dee1e460e6590c1ae.tiff	0	2	2
hepg2_0001_0002_C4_Trofloxacin_10	39a9a4cf981aacc047117f9849e2f0a0.tiff	1	2	2
hepg2_0001_0002_C4_Trofloxacin_10	99eba8c04e6a81bc3dccc9b60dbfbe00.tiff	2	2	2
hepg2_0001_0002_C4_Trofloxacin_10	95b9acdd4f5d46c144d01f33b5f286c5.tiff	3	2	2
hepg2_0001_0002_C4_Trofloxacin_10	fa998e6a387d4872915f81239da3b6a1.tiff	4	2	2
hepg2_0001_0002_C4_Trofloxacin_10	ce90188c2b0a07511b41488409edcba6.tiff	5	2	2
hepg2_0001_0002_C4_Trofloxacin_10	da442ec1cd44c82dd815d33e4708b89b.tiff	6	2	2
hepg2_0001_0002_C4_Trofloxacin_10	4fa64d904c80680c72ba5715e0a60237.tiff	7	2	2
hepg2_0001_0002_C4_Trofloxacin_10	839e4147cc56ced86042e24c5735ceee.tiff	8	2	2
hepg2_0001_0002_C4_Trofloxacin_10	6eea8d1ef000ab4024cc19a1523fee14.tiff	9	2	2
hepg2_0001_0002_C4_Trofloxacin_10	b248734242f3a0632a482245c18dc38a.tiff	0	3	2
hepg2_0001_0002_C4_Trofloxacin_10	e604c02e6d3b24fd94a55e3419e7d950.tiff	1	3	2
hepg2_0001_0002_C4_Trofloxacin_10	7eed930f12a24a73adc609c4ef75c38d.tiff	2	3	2
hepg2_0001_0002_C4_Trofloxacin_10	e8b343c4fe43630670115b9950246940.tiff	3	3	2
hepg2_0001_0002_C4_Trofloxacin_10	61cea1052206715ed74d8837af1bd090.tiff	4	3	2
hepg2_0001_0002_C4_Trofloxacin_10	b160a1c31544ca95b5cdcf498fd54d0b.tiff	5	3	2
hepg2_0001_0002_C4_Trofloxacin_10	c87ade0568cb9c9f4a03fa5806c56719.tiff	6	3	2
hepg2_0001_0002_C4_Trofloxacin_10	72252420dc806f9820c10538f0ea1062.tiff	7	3	2
hepg2_0001_0002_C4_Trofloxacin_10	5819d77a06bbfa7173453e051dfa2e5b.tiff	8	3	2
hepg2_0001_0002_C4_Trofloxacin_10	bb1c4cec13315cf63682672fc5a7a6e0.tiff	9	3	2
hepg2_0001_0002_C6_Entacapone_0	7da2466dc1765bc928758405d515e85b.tiff	0	0	0
hepg2_0001_0002_C6_Entacapone_0	4f004774429706f0df691da446ef745b.tiff	1	0	0
hepg2_0001_0002_C6_Entacapone_0	3167d210cb1650c2376d626497bda333.tiff	2	0	0
hepg2_0001_0002_C6_Entacapone_0	9b24d0f092b9d119114e84b07586dacd.tiff	3	0	0
hepg2_0001_0002_C6_Entacapone_0	8ed4f28cf74efe73b1dada75599b765b.tiff	4	0	0
hepg2_0001_0002_C6_Entacapone_0	3da6e59ad436f233620e0d9e1602fbc2.tiff	5	0	0
hepg2_0001_0002_C6_Entacapone_0	4f5d784a2b3e55af83f105ce843aa968.tiff	6	0	0
hepg2_0001_0002_C6_Entacapone_0	f3f9544e7fd7fe5ad8d4769dea93f5ad.tiff	7	0	0
hepg2_0001_0002_C6_Entacapone_0	a476303409d256f0b2b0c7bbf1e2cb77.tiff	8	0	0
hepg2_0001_0002_C6_Entacapone_0	dd902e6d093a15cf896f8ba13a7a8d2a.tiff	9	0	0
hepg2_0001_0002_C6_Entacapone_0	65fb1e6661645e2c759c1a4ed97c656c.tiff	0	1	0
hepg2_0001_0002_C6_Entacapone_0	df872921945062f09cecf2a39ae1ced6.tiff	1	1	0
hepg2_0001_0002_C6_Entacapone_0	e528e7cfceb04d502a4419dfbff7aac6.tiff	2	1	0
hepg2_0001_0002_C6_Entacapone_0	6cd82705a488db16809c52bc3d0cd4a1.tiff	3	1	0
hepg2_0001_0002_C6_Entacapone_0	dd56b37670924998d44ee7364a4e65f4.tiff	4	1	0
hepg2_0001_0002_C6_Entacapone_0	bb0e55a3a7d5d15d44c5234c2e6ce795.tiff	5	1	0
hepg2_0001_0002_C6_Entacapone_0	43be18fc41927710a17392b6c333f82f.tiff	6	1	0
hepg2_0001_0002_C6_Entacapone_0	56ed55dc3bf193cd04b28f9fd17a56d8.tiff	7	1	0
hepg2_0001_0002_C6_Entacapone_0	f3df7d312d1e087d4c6b5faeec893e4d.tiff	8	1	0
hepg2_0001_0002_C6_Entacapone_0	106fd5560be7dded91595dd59e69d35c.tiff	9	1	0
hepg2_0001_0002_C6_Entacapone_0	5b2e298d19bee5dc914f29e28570266b.tiff	0	2	0
hepg2_0001_0002_C6_Entacapone_0	bad198e43c32fe9ab185ea951f767b58.tiff	1	2	0
hepg2_0001_0002_C6_Entacapone_0	a98f0d79c28528db4c1b2265632ddbe2.tiff	2	2	0
hepg2_0001_0002_C6_Entacapone_0	bfe634fc3339ba5c7da434d338f86beb.tiff	3	2	0
hepg2_0001_0002_C6_Entacapone_0	5ea66583cc4f4a4dfb426b2af1ccf11c.tiff	4	2	0
hepg2_0001_0002_C6_Entacapone_0	379b686f03ab2ee13acc00c380eaa263.tiff	5	2	0
hepg2_0001_0002_C6_Entacapone_0	289e3c92241418053900911dfc0128c4.tiff	6	2	0
hepg2_0001_0002_C6_Entacapone_0	e978f485b0e716df52a38fa62f7d54a2.tiff	7	2	0
hepg2_0001_0002_C6_Entacapone_0	38ef9891c41f911889bee8e1e5a2ad51.tiff	8	2	0
hepg2_0001_0002_C6_Entacapone_0	3085ba6ed9872b4c4ba3a2ccb3746d2a.tiff	9	2	0
hepg2_0001_0002_C6_Entacapone_0	143156ec62018b351b7c6b99c83124a4.tiff	0	3	0
hepg2_0001_0002_C6_Entacapone_0	7faaae7c9b907938ab9e5961f2e94cbf.tiff	1	3	0
hepg2_0001_0002_C6_Entacapone_0	79b2edfb80bcac6bf245f78050d4b74c.tiff	2	3	0
hepg2_0001_0002_C6_Entacapone_0	de5b0a30ddaf3b473213c2154982d956.tiff	3	3	0
hepg2_0001_0002_C6_Entacapone_0	31daa16a675eae14aac5ecbd357447cc.tiff	4	3	0
hepg2_0001_0002_C6_Entacapone_0	705a8768a2702818df0a01817f33bea1.tiff	5	3	0
hepg2_0001_0002_C6_Entacapone_0	e0bf915608b056663cc07dc61bf23cdd.tiff	6	3	0
hepg2_0001_0002_C6_Entacapone_0	11f8b29cbc06c1cee00acd626a9d73ab.tiff	7	3	0
hepg2_0001_0002_C6_Entacapone_0	e71ac36583024babd40e15b3c29003ed.tiff	8	3	0
[truncated: 14,281 more rows]
